# Supplementary material for: Machine Learning Predicts Drug Metabolism and Bioaccumulation by Intestinal Microbiota
Source: Pharmaceutics. 2021 Nov 25;13(12):2001. doi: 10.3390/pharmaceutics13122001 (PMC8707855; doi:10.3390/pharmaceutics13122001)
Supplement: Supplementary file 1 [file pharmaceutics-13-02001-s001.zip]

Archive with 5 entries (5 files):
- Final code ML depletion (1).ipynb
- training.xlsx
- training1.xlsx
- training2.xlsx
- training3.xlsx
