# Supplementary material for: Machine Learning Predicts Drug Metabolism and Bioaccumulation by Intestinal Microbiota
Source: Pharmaceutics. 2021 Nov 25;13(12):2001. doi: 10.3390/pharmaceutics13122001 (PMC8707855; doi:10.3390/pharmaceutics13122001)
Supplement: Supplementary file 1 [file pharmaceutics-13-02001-s001.zip › Final code ML depletion (1).ipynb]

# %% [code]
#Import all necessary tools 
import numpy as np 
import pandas as pd  
import sklearn   
from sklearn.preprocessing import StandardScaler  
from sklearn.preprocessing import LabelEncoder 
from sklearn.model_selection import cross_validate 
from sklearn.model_selection import ShuffleSplit 
from sklearn import metrics
from numpy import mean
from numpy import std 
from sklearn.ensemble import ExtraTreesClassifier  
import modAL  
from modAL.models import ActiveLearner
from modAL.uncertainty import uncertainty_sampling 
from modAL.uncertainty import classifier_uncertainty, classifier_margin  

# %% [code]
#Load excel sheet with training data 
df1 = pd.read_excel (#load training dataset) 
#Clean dataset
df = df1.set_index('Drug')   

# %% [code]
#Set features for new dataframe
features = df.loc[:, 'MaxEStateIndex':'fr_urea']   
X = np.array(features)  
#Feature scaling 
scaler = StandardScaler()
scaler.fit(X)
X = scaler.transform(X)
#Save scaled training features into a dataframe  
names = list(features.columns.values) 

# %% [code]
# Set labels and encode them as numbers 
# 0 is not depleted; 1 is depleted
df['Label'].astype('category')  
labelencoder = LabelEncoder() 
df['Label_Category']= labelencoder.fit_transform(df['Label']) 
y = np.array(df['Label_Category'])  

# %% [code]
#Split data into 80:20, train:test groups and build cross-validation (10 folds)
cv = ShuffleSplit(n_splits=10, test_size=0.2, random_state=0) 
#Build model 
clf = ExtraTreesClassifier(random_state=0, n_estimators=1400, min_samples_leaf=1, max_features= 'sqrt', max_depth=90, 
                           class_weight='balanced', bootstrap= False)   
#Outline scoring method and verify performance
scores = cross_validate(clf, X, y, cv=cv, scoring=('roc_auc', 'balanced_accuracy', 'recall_weighted', 'precision_weighted'),
                        return_train_score=True)
score1 = scores['test_roc_auc'] 
print("%0.3f AUROC with a standard deviation of %0.3f" % (score1.mean(), score1.std()))   
score2 = scores['test_recall_weighted']  
print("%0.3f recall_weighted with a standard deviation of %0.3f" % (score2.mean(), score2.std()))  
score3 = scores['test_precision_weighted']   
print("%0.3f precision_weighted with a standard deviation of %0.3f" % (score3.mean(), score3.std()))  
score4 = scores['test_balanced_accuracy'] 
print("%0.3f balanced accuracy with a standard deviation of %0.3f" % (score4.mean(), score4.std())) 

# %% [code]
#Load excel sheet with unseen drugs + physicochemical features
df2 = pd.read_excel(#load untested drugs with features)

# %% [code]
#Clean dataset
df2 = df2.dropna()  
df2 = df2.set_index('Drug')  

# %% [code]
#Set features for new dataframe
features1 = df2.loc[:, 'MaxEStateIndex':'fr_urea']   
X1 = np.array(features1)  
#Feature scaling 
scaler = StandardScaler()
scaler.fit(X1)
X1 = scaler.transform(X1)

# %% [code]
#Make predictions using model
clf = ExtraTreesClassifier(random_state=0, n_estimators=1400, min_samples_leaf=1, max_features= 'sqrt', max_depth=90, 
                           class_weight='balanced', bootstrap= False) 
clf.fit(X, y) 
#predicting on the unseen set
predict = clf.predict(X1)
predict 
# 0 = not depleted; 1 = depleted 

# %% [code]
#Fit active learner to data 
Active_learner = ActiveLearner(
    estimator=clf,
    query_strategy=uncertainty_sampling,
    X_training=X, y_training=y)  
#Output uncertainties 
classifier_uncertainty(Active_learner, X1)

# %% [code]
