# Supplementary material for: Machine Learning Predicts Drug Metabolism and Bioaccumulation by Intestinal Microbiota
Source: Pharmaceutics. 2021 Nov 25;13(12):2001. doi: 10.3390/pharmaceutics13122001 (PMC8707855; doi:10.3390/pharmaceutics13122001)
Supplement: Supplementary file 1 [file pharmaceutics-13-02001-s001.zip › training.xlsx]

## Sheet: Sheet1
Drug	Label	SMILES	MaxEStateIndex	('MinEStateIndex', <function MinEStateIndex at 0x0000023698DB1948>)	('MaxAbsEStateIndex', <function MaxAbsEStateIndex at 0x0000023698DB19D8>)	('MinAbsEStateIndex', <function MinAbsEStateIndex at 0x0000023698DB1A68>)	('qed', <function qed at 0x0000023698E21318>)	('MolWt', <function <lambda> at 0x0000023698DBA9D8>)	('HeavyAtomMolWt', <function HeavyAtomMolWt at 0x0000023698DBA1F8>)	('ExactMolWt', <function <lambda> at 0x0000023698E215E8>)	('NumValenceElectrons', <function NumValenceElectrons at 0x0000023698E21678>)	('NumRadicalElectrons', <function NumRadicalElectrons at 0x0000023698E21708>)	('MaxPartialCharge', <function MaxPartialCharge at 0x0000023698E21828>)	('MinPartialCharge', <function MinPartialCharge at 0x0000023698E218B8>)	('MaxAbsPartialCharge', <function MaxAbsPartialCharge at 0x0000023698E21948>)	('MinAbsPartialCharge', <function MinAbsPartialCharge at 0x0000023698E219D8>)	('FpDensityMorgan1', <function FpDensityMorgan1 at 0x0000023698E21AF8>)	('FpDensityMorgan2', <function FpDensityMorgan2 at 0x0000023698E21B88>)	('FpDensityMorgan3', <function FpDensityMorgan3 at 0x0000023698E21C18>)	('BalabanJ', <function BalabanJ at 0x0000023698E38168>)	('BertzCT', <function BertzCT at 0x0000023698E38438>)	('Chi0', <function Chi0 at 0x0000023698E37168>)	('Chi0n', <function <lambda> at 0x0000023698E37DC8>)	('Chi0v', <function <lambda> at 0x0000023698E37A68>)	('Chi1', <function Chi1 at 0x0000023698E371F8>)	('Chi1n', <function <lambda> at 0x0000023698E37E58>)	('Chi1v', <function <lambda> at 0x0000023698E37AF8>)	('Chi2n', <function <lambda> at 0x0000023698E37EE8>)	('Chi2v', <function <lambda> at 0x0000023698E37B88>)	('Chi3n', <function <lambda> at 0x0000023698E37F78>)	('Chi3v', <function <lambda> at 0x0000023698E37C18>)	('Chi4n', <function <lambda> at 0x0000023698E38048>)	('Chi4v', <function <lambda> at 0x0000023698E37CA8>)	('HallKierAlpha', <function <lambda> at 0x0000023698E2CEE8>)	('Ipc', <function Ipc at 0x0000023698E2CCA8>)	('Kappa1', <function <lambda> at 0x0000023698E2CF78>)	('Kappa2', <function <lambda> at 0x0000023698E37048>)	('Kappa3', <function <lambda> at 0x0000023698E370D8>)	('LabuteASA', <function <lambda> at 0x0000023698DCD8B8>)	('PEOE_VSA1', <function _InstallDescriptors.<locals>.<lambda> at 0x0000023698DCD048>)	('PEOE_VSA10', <function _InstallDescriptors.<locals>.<lambda> at 0x0000023698DCD558>)	('PEOE_VSA11', <function _InstallDescriptors.<locals>.<lambda> at 0x0000023698DCD5E8>)	('PEOE_VSA12', <function _InstallDescriptors.<locals>.<lambda> at 0x0000023698DCD678>)	('PEOE_VSA13', <function _InstallDescriptors.<locals>.<lambda> at 0x0000023698DCD708>)	('PEOE_VSA14', <function _InstallDescriptors.<locals>.<lambda> at 0x0000023698DCD798>)	('PEOE_VSA2', <function _InstallDescriptors.<locals>.<lambda> at 0x0000023698DCD0D8>)	('PEOE_VSA3', <function _InstallDescriptors.<locals>.<lambda> at 0x0000023698DCD168>)	('PEOE_VSA4', <function _InstallDescriptors.<locals>.<lambda> at 0x0000023698DCD1F8>)	('PEOE_VSA5', <function _InstallDescriptors.<locals>.<lambda> at 0x0000023698DCD288>)
4-Aminosalicylic acid	N	C1=CC(=C(C=C1N)O)C(=O)O	10.3322	-1.16435	10.3322	0.13963	0.517606	153.137	146.081	153.043	58	0	0.338972	-0.506972	0.506972	0.338972	1.45455	2.09091	2.54545	3.19607	295.737	8.43072	5.61208	5.61208	5.10906	2.92805	2.92805	2.08174	2.08174	1.2522	1.2522	0.729519	0.729519	-1.71	252.107	7.39764	2.49436	1.40295	62.8862	15.9467	11.313	0	0	0	5.96931	0	4.79454	0	0
Abacavir sulfate	N	C1CC1NC2=C3C(=NC(=N2)N)N(C=N3)C4CC(C=C4)CO.OS(=O)(=O)O	9.25714	-4.66667	9.25714	0.162245	0.366891	384.418	364.258	384.122	142	0	0.394347	-0.395763	0.395763	0.394347	1.26923	1.96154	2.53846	3.49333e-07	915.295	18.897	13.7251	14.5416	12.2415	7.99954	9.3965	6.25151	7.14718	4.09838	4.09838	2.79212	2.79212	-2.28	653380	18.5093	7.1492	4.66268	149.096	20.7241	0	16.9817	5.94834	0	10.399	9.1055	4.98398	18.3858	0
Acebutolol	N	CCCC(=O)NC1=CC(=C(C=C1)OCC(CNC(C)C)O)C(=O)	11.5682	-0.665893	11.5682	0.0854172	0.57334	322.405	296.197	322.189	128	0	0.223858	-0.490091	0.490091	0.223858	1.3913	2.13043	2.73913	2.619	517.315	17.2423	13.9645	13.9645	10.9559	7.89162	7.89162	5.69641	5.69641	3.09052	3.09052	1.91695	1.91695	-1.92	92967	19.1274	9.96835	7.25446	136.776	20.477	18.4604	6.28616	5.90718	0	0	9.58907	0	0	0
Acetaminophen	N	CC(=O)NC1=CC=C(C=C1)O	10.5245	-0.115102	10.5245	0.115102	0.595026	151.165	142.093	151.063	58	0	0.220747	-0.507964	0.507964	0.220747	1.36364	1.90909	2.36364	2.7363	253.299	8.26758	6.16486	6.16486	5.18154	3.2491	3.2491	2.22806	2.22806	1.18767	1.18767	0.748027	0.748027	-1.51	285.511	7.59537	3.05314	2.2923	64.6669	10.4233	5.74951	0	5.90718	0	0	4.79454	0	0	0
Acetohexamide	N	CC(=O)C1=CC=C(C=C1)S(=O)(=O)NC(=O)NC2CCCCC2	12.1085	-3.92608	12.1085	0.0315175	0.830574	324.402	304.242	324.114	120	0	0.32841	-0.33459	0.33459	0.32841	1.04545	1.63636	2.18182	1.99836	646.625	16.1649	12.4635	13.28	10.3818	7.32637	8.80953	5.49446	7.17686	3.7386	5.08549	2.51154	3.42678	-1.89	72463.9	16.48	6.91315	4.30087	129.894	5.31679	0	5.78324	0	10.0233	6.03111	4.79454	17.9344	0	0
Acrivastine	N	CC1=CC=C(C=C1)C(=CCN2CCCC2)C3=CC=CC(=N3)C=CC(=O)O	10.7628	-0.971725	10.7628	0.642671	0.801415	348.446	324.254	348.184	134	0	0.327878	-0.478073	0.478073	0.327878	1.15385	1.88462	2.57692	1.93737	816.291	18.3552	15.0589	15.0589	12.6142	8.99662	8.99662	6.6108	6.6108	4.55812	4.55812	3.13997	3.13997	-2.72	1.13243e+06	18.0825	8.58572	4.89596	154.053	5.10653	0	0	0	0	5.96931	4.89991	9.77852	0	0
Acyclovir	N	C1=NC2=C(N1COCCO)N=C(NC2=O)N	11.4106	-0.385733	11.4106	0.0290817	0.554386	225.208	214.12	225.086	86	0	0.279986	-0.393979	0.393979	0.279986	1.625	2.4375	3.1875	2.36079	546.088	11.5436	8.38137	8.38137	7.71955	4.61343	4.61343	3.09869	3.09869	1.9591	1.9591	1.29271	1.29271	-1.93	5884.23	10.5832	4.28905	1.87723	89.6952	15.5771	6.73082	11.1639	5.94834	5.55927	0	14.3456	4.98398	4.98398	0
Adefovir dipivoxil	N	CC(C)(C)C(=O)OCOP(=O)(COCCN1C=NC2=C(N=CN=C21)N)OCOC(=O)C(C)(C)	13.0057	-3.92392	13.0057	0.0968633	0.201032	487.45	457.21	487.183	184	0	0.361392	-0.437755	0.437755	0.361392	1.12121	1.78788	2.42424	1.91856	1003.72	24.6481	19.347	20.2414	15.4272	10.138	11.8659	8.31111	10.3075	4.12925	5.62565	2.22153	3.22445	-2.6	1.14758e+07	26.6507	11.5046	8.0387	190.994	24.5114	18.192	11.465	13.5859	0	19.5344	23.2016	14.9519	0	0
Albendazole	N	CCCSC1=CC2=C(C=C1)N=C(N2)NC(=O)O	10.4786	-1.12071	10.4786	0.254761	0.729275	251.311	238.207	251.073	90	0	0.411003	-0.464738	0.464738	0.411003	1.58824	2.41176	3.11765	2.24172	538.496	12.2507	9.35719	10.1737	8.18587	5.31288	6.29848	3.54298	4.71131	2.15153	3.35117	1.45892	2.26419	-1.69	9244.12	11.7855	5.09327	2.90745	102.63	10.0905	0	0	5.94834	0	6.09324	5.31679	9.77852	0	11.7619
Almotriptan	N	CN(C)CCC1=CNC2=C1C=C(C=C2)CS(=O)(=O)N3CCCC3	12.488	-3.18845	12.488	0.0984529	0.880347	335.473	310.273	335.167	126	0	0.217781	-0.360889	0.360889	0.217781	1.21739	1.95652	2.65217	1.82393	774.232	16.4494	13.8783	14.6948	10.9543	8.17018	9.77935	6.6095	8.5784	4.46768	6.31775	3.13443	4.73234	-1.37	219835	16.4865	6.6288	3.76144	137.881	9.88389	0	0	10.0233	0	0	0	12.723	0	0
Altretamine	N	CN(C)C1=NC(=NC(=N1)N(C)C)N(C)	4.27	0.576296	4.27	0.576296	0.736633	196.258	180.13	196.144	78	0	0.230934	-0.357096	0.357096	0.230934	0.857143	1.28571	1.57143	3.13337	282.45	10.7152	9.23607	9.23607	6.54091	4.32771	4.32771	3.29787	3.29787	1.63541	1.63541	0.865689	0.865689	-1.59	1196.89	10.4906	4.07934	2.21281	83.9846	15.1166	0	0	17.845	0	0	0	0	14.9519	0
(+/-)-Ambrisentan	N	CC1=CC(=NC(=N1)OC(C(=O)O)C(C2=CC=CC=C2)(C3=CC=CC=C3)OC)	12.2804	-1.40824	12.2804	0.0178822	0.693256	364.401	344.241	364.142	138	0	0.3484	-0.478399	0.478399	0.3484	1	1.55556	2	2.18488	860.825	19.2778	15.0719	15.0719	13.0746	8.42968	8.42968	5.98855	5.98855	4.31675	4.31675	3.07902	3.07902	-3.25	1.44284e+06	18.5384	7.96866	3.65761	156.992	14.5803	0	5.60105	6.10397	0	11.9798	0	14.7625	0	0
Amiloride·HCl·2H2O	N	C1(=C(N=C(C(=N1)Cl)N)N)C(=O)N=C(N)N.Cl	11.31	-0.831574	11.31	0	0.37923	266.092	257.02	265.025	88	0	0.302153	-0.381653	0.381653	0.302153	1.1875	1.75	2.25	2.25e-06	442.748	11.5854	7.8455	9.41793	6.91359	3.63945	4.01741	2.47533	2.83334	1.33807	1.61621	0.769144	0.895917	-1.8	1562.74	14.2	5.32956	3.1052	101.473	22.9347	0	28.4423	0	0	5.90718	4.79454	9.96796	4.9924	12.407
Aminophylline	N	CN1C2=C(C(=O)N(C1=O)C)NC=N2.CN1C2=C(C(=O)N(C1=O)C)NC=N2.C(CN)N	11.4408	-0.370741	11.4408	0.351296	0.246992	420.434	396.242	420.198	162	0	0.331703	-0.338721	0.338721	0.331703	0.7	1.03333	1.33333	1.82119e-07	1290.16	22.5851	17.0399	17.0399	14.166	8.75166	8.75166	6.19116	6.19116	4.22546	4.22546	2.53785	2.53785	-3.78	4.5237e+06	22.5085	9.14554	3.98844	167.955	21.4353	11.0334	11.2944	0	11.1185	11.3795	27.8575	19.557	0	0
Amisulpride	N	CCN1CCCC1CNC(=O)C2=CC(=C(C=C2OC)N)S(=O)(=O)	12.4149	-2.87131	12.4149	0.0675916	0.513252	341.433	318.249	341.141	128	0	0.254647	-0.495842	0.495842	0.254647	1.47826	2.21739	2.82609	2.16056	652.367	16.9828	13.3724	14.2668	10.9728	7.61644	8.79395	5.50308	6.49911	4.19361	4.9743	2.93691	3.44678	-1.8	158821	17.5522	7.6497	3.94185	137.292	15.7873	5.74951	10.7042	0	5.90718	0	9.69445	8.4178	0	0
Amitriptyline·HCl	N	CN(C)CCC=C1C2=CC=CC=C2CCC3=CC=CC=C31.Cl	2.41963	0	2.41963	0	0.800781	313.872	289.68	313.16	116	0	0.00101376	-0.309092	0.309092	0.00101376	0.863636	1.36364	1.86364	1.76333e-06	608.762	14.6565	13.38	14.1965	10.254	7.76939	7.76939	6.02404	6.02404	4.20352	4.20352	3.10355	3.10355	-1.57	89136.5	16.7946	7.61979	3.60136	139.626	4.89991	0	0	0	0	0	0	0	0	12.407
Amlodipine	N	CCOC(=O)C1=C(NC(=C(C1C2=CC=CC=C2Cl)C(=O)OC)C)COCCN	12.8813	-0.75192	12.8813	0.109219	0.502326	408.882	383.682	408.145	152	0	0.336345	-0.46558	0.46558	0.336345	1.21429	1.92857	2.53571	2.67363	803.541	20.6814	16.2117	16.9677	13.4551	8.94204	9.32	6.06374	6.47094	4.27033	4.61454	3.11849	3.36333	-2.35	1.41297e+06	21.9446	10.2643	4.72943	169.012	25.261	0	0	0	0	11.9386	0	9.58907	0	0
Amoxapine	N	C1CN(CCN1)C2=NC3=CC=CC=C3OC4=C2C=C(C=C4)Cl	6.20405	0.690871	6.20405	0.690871	0.80935	313.788	297.66	313.098	112	0	0.152645	-0.454323	0.454323	0.152645	1.04545	1.86364	2.72727	1.88409	738.434	14.9409	12.0505	12.8064	10.8097	7.423	7.80096	5.38273	5.81916	3.91057	4.14566	2.81226	2.98436	-2.04	209135	13.6111	5.62959	2.44567	133.923	14.9536	17.2725	5.74951	0	0	0	0	4.9924	0	0
Antazoline phosphate	N	C1CN=C(N1)CN(CC2=CC=CC=C2)C3=CC=CC=C3.OP(=O)(O)O	8.88194	-4.63889	8.88194	0.83225	0.603614	363.354	341.178	363.135	134	0	0.466474	-0.370486	0.466474	0.370486	0.96	1.52	2.04	3.98667e-07	710.923	18.1231	13.6935	14.5879	11.9158	7.8105	9.37565	5.44568	6.47223	3.42175	3.42175	2.41474	2.41474	-2.18	439775	19.1488	9.34148	7.95765	146.451	24.8969	5.83562	0	0	0	7.8227	4.9924	4.56505	0	0
Apomorphine	N	CN1CCC2=C3C1CC4=C(C3=CC=C2)C(=C(C=C4)O)O	10.2603	-0.0379934	10.2603	0.0162746	0.721339	267.328	250.192	267.126	102	0	0.165212	-0.504244	0.504244	0.165212	1.1	1.95	2.8	2.05385	708.376	13.853	11.4271	11.4271	9.6647	7.02758	7.02758	5.79632	5.79632	4.72108	4.72108	3.67435	3.67435	-2	59831.8	11.7959	3.99633	1.44	117.65	10.2131	0	11.499	0	0	0	4.89991	0	0	0
Aprepitant	N	CC(C1=CC(=CC(=C1)C(F)(F)F)C(F)(F)F)OC2C(N(CCO2)CC3=NNC(=O)N3)C4=CC=C(C=C4)F	13.5838	-5.00894	13.5838	0.042693	0.437625	534.432	513.264	534.15	200	0	0.415937	-0.349264	0.415937	0.349264	1.08108	1.7027	2.24324	1.66329	1238.57	26.9575	19.1597	19.1597	17.3077	11.0057	11.0057	8.448	8.448	5.84408	5.84408	4.07339	4.07339	-3.23	1.1896e+08	26.8223	10.263	6.37373	204.748	9.47373	11.6416	6.29003	0	0	18.0423	9.88389	14.2836	31.4412	0
Artemether	N	CC1CCC2C(C(OC3C24C1CCC(O3)(OO4)C)OC)	6.15986	-0.687343	6.15986	0.197934	0.692592	284.352	260.16	284.162	114	0	0.201282	-0.355763	0.355763	0.201282	1.15	2	2.8	1.76339	397.725	13.9578	12.4635	12.4635	9.57226	7.8016	7.8016	7.03758	7.03758	5.88667	5.88667	4.71519	4.71519	-0.2	55511.1	13.462	4.39848	1.67293	119.322	14.2106	0	18.1811	5.78711	0	0	0	9.77514	0	0
Atazanavir	N	CC(C)(C)C(C(=O)NC(CC1=CC=CC=C1)C(CN(CC2=CC=C(C=C2)C3=CC=CC=N3)NC(=O)C(C(C)(C)C)NC(=O)OC)O)NC(=O)O	13.757	-1.34986	13.757	0.145691	0.135621	690.842	640.442	690.374	270	0	0.407024	-0.465036	0.465036	0.407024	0.78	1.38	1.92	1.95069	1557.13	37.0619	29.7664	29.7664	23.4716	16.3969	16.3969	14.3241	14.3241	8.02616	8.02616	5.32624	5.32624	-5.01	3.14153e+10	39.4288	17.5873	12.1483	293.342	30.9003	12.0837	0	5.90718	5.90718	12.1865	19.9988	14.598	0	0
Atenolol	N	CC(C)NCC(COC1=CC=C(C=C1)CC(=O)N)O	10.7465	-0.54843	10.7465	0.223426	0.637674	266.341	244.165	266.163	106	0	0.221339	-0.490849	0.490849	0.221339	1.36842	2	2.52632	2.3462	390.182	14.2507	11.4265	11.4265	8.96923	6.3857	6.3857	4.81482	4.81482	2.50582	2.50582	1.5278	1.5278	-1.59	13068.2	15.4674	7.75944	6.78505	113.31	20.8938	18.4604	0	5.90718	0	0	4.79454	0	0	0
Atorvastatin calcium	N	CC(C)C1=C(C(=C(N1CCC(CC(CC(=O)[O-])O)O)C2=CC=C(C=C2)F)C3=CC=CC=C3)C(=O)NC4=CC=CC=C4.CC(C)C1=C(C(=C(N1CCC(CC(CC(=O)[O-])O)O)C2=CC=C(C=C2)F)C3=CC=CC=C3)C(=O)NC4=CC=CC=C4.[Ca+2]	14.0424	-1.39132	14.0424	0	0.031395	1155.36	1086.82	1154.45	428	0	2	-0.550068	2	0.550068	0.445783	0.746988	1.03614	2.63401e-07	3169.08	59.0359	46.8826	49.0909	39.3015	27.3077	27.3077	20.7828	20.7828	13.8435	13.8435	10.3879	10.3879	-7.28026	1.38716e+18	64.8814	30.8551	17.394	511.662	59.996	11.6344	0	0	11.8144	37.7382	9.58907	8.78083	0	0
Atovaquone	N	C1CC(CCC1C2=CC=C(C=C2)Cl)C3=C(C4=CC=CC=C4C(=O)C3=O)O	12.6046	-0.545238	12.6046	0.0137565	0.72881	366.844	347.692	366.102	132	0	0.233575	-0.506855	0.506855	0.233575	0.769231	1.34615	2	1.58115	903.24	18.2588	14.2436	14.9995	12.5586	8.9299	9.30786	7.06621	7.50265	5.60962	5.8616	4.21398	4.33996	-2.39	1.13029e+06	17.0454	6.72977	2.86434	156.857	5.10653	5.75916	0	11.5665	0	0	9.58907	0	0	0
Azithromycin	N	CCC1C(C(C(N(CC(CC(C(C(C(C(C(=O)O1)C)OC2CC(C(C(O2)C)O)(C)OC)C)OC3C(C(CC(O3)C)N(C)C)O)(C)O)C)C)C)O)(C)O	14.1976	-1.79881	14.1976	0.133072	0.238475	748.996	676.42	748.509	306	0	0.311188	-0.458936	0.458936	0.311188	0.942308	1.55769	2.11538	2.1749	1143.3	39.6705	34.184	34.184	23.9087	19.1425	19.1425	17.1651	17.1651	12.2076	12.2076	8.73662	8.73662	-1.01	4.15807e+10	45.3799	17.8475	10.0434	311.558	63.7536	30.0169	12.5801	0	0	5.96931	4.79454	0	0	0
Bambuterol	N	CC(C)(C)NCC(C1=CC(=CC(=C1)OC(=O)N(C)C)OC(=O)N(C)C)O	11.8052	-0.871258	11.8052	0.170439	0.829234	367.446	338.214	367.211	146	0	0.414204	-0.410065	0.414204	0.410065	1	1.42308	1.76923	3.09539	597.954	20.0685	16.4911	16.4911	11.8857	8.25154	8.25154	7.40924	7.40924	3.2535	3.2535	1.8089	1.8089	-2.32	217072	21.7222	8.86346	7.28301	154.225	29.6969	11.499	0	0	0	12.1865	0	9.58907	0	0
3-(Benzhydryloxy)-8-methyl-8-azabicyclo[3.2.1]octane methanesulfonate	N	CN1C2CCC1CC(C2)OC(C3=CC=CC=C3)C4=CC=CC=C4.CS(=O)(=O)O	9.1875	-3.66667	9.1875	0.0464872	0.783948	403.544	374.312	403.182	152	0	0.261427	-0.365437	0.365437	0.261427	0.928571	1.32143	1.71429	4.03043e-07	779.855	20.1481	16.4388	17.2552	13.3097	9.70738	11.5557	7.71439	9.18043	5.58816	5.58816	4.27038	4.27038	-1.73	1.85348e+06	20.9903	9.17871	5.88154	167.634	9.63677	6.10397	0	0	10.1181	0	4.55275	0	8.4178	0
Betaxolol	N	CC(C)NCC(COC1=CC=C(C=C1)CCOCC2CC2)O	9.80308	-0.488055	9.80308	0.309093	0.616439	307.434	278.202	307.215	124	0	0.118956	-0.490849	0.490849	0.118956	1.22727	1.95455	2.59091	1.60277	414.845	15.7862	13.7549	13.7549	10.631	8.34144	8.34144	6.44002	6.44002	3.71301	3.71301	2.09997	2.09997	-1.1	159418	17.257	9.13205	7.25057	133.376	19.897	18.4604	0	0	0	0	0	0	0	0
Bexarotene	N	CC1=CC2=C(C=C1C(=C)C3=CC=C(C=C3)C(=O)O)C(CCC2(C)C)(C)	11.0412	-0.904463	11.0412	0.21786	0.755096	334.459	308.251	334.193	130	0	0.335179	-0.477639	0.477639	0.335179	1.16	1.76	2.36	2.04025	841.142	18.353	15.5182	15.5182	11.7032	8.88518	8.88518	7.93904	7.93904	5.66435	5.66435	3.88063	3.88063	-2.35	338893	17.4723	6.18015	3.13359	149.763	5.10653	0	0	0	0	5.96931	0	4.79454	0	0
Bosentan	N	CC(C)(C)C1=CC=C(C=C1)S(=O)(=O)NC2=C(C(=NC(=N2)C3=NC=CC=N3)OCCO)OC4=CC=CC=C4O	13.4188	-4.16523	13.4188	0.0033682	0.285985	537.598	510.382	537.168	198	0	0.263494	-0.504239	0.504239	0.263494	0.921053	1.60526	2.23684	1.84164	1507.9	27.3383	20.9896	21.8061	18.0807	11.6059	13.089	9.12423	10.8066	5.26927	6.62412	3.3195	4.32462	-4.29	2.32452e+08	26.764	10.9885	6.15412	219.797	19.6868	6.60688	23.1413	11.5739	15.9033	0	4.72209	23.3697	4.98398	0
Brompheniramine maleate	N	CN(C)CCC(C1=CC=C(C=C1)Br)C2=CC=CC=N2.C(=CC(=O)O)C(=O)O	9.55361	-1.25704	9.55361	0.358056	0.645851	435.318	412.134	434.084	144	0	0.328066	-0.478071	0.478071	0.328066	1.07407	1.66667	2.11111	3.87237e-07	730.337	20.2338	15.2484	16.8344	12.7906	8.24323	9.03623	5.9605	6.87618	3.55064	4.07931	2.29237	2.5567	-2.51	617846	22.5308	11.9816	9.67221	166.848	15.113	0	0	0	0	11.9386	4.98398	9.58907	0	0
Bumetanide	N	CCCCNC1=C(C(=CC(=C1)C(=O)O)S(=O)(=O)N)OC2=CC=CC=C2	11.978	-4.19102	11.978	0.0187009	0.619558	364.423	344.263	364.109	134	0	0.335307	-0.477638	0.477638	0.335307	1.24	1.92	2.48	2.5918	850.842	18.4494	13.7286	14.5451	11.8247	7.73518	9.2815	5.39667	6.92652	3.41723	4.33353	2.17985	2.88112	-2.58	286068	18.7543	7.99683	4.94453	146.033	15.1602	10.645	5.74951	10.0233	0	5.96931	0	18.3513	0	0
Buramate	N	C1=CC=C(C=C1)CNC(=O)OCCO	10.9308	-0.511201	10.9308	0.0283958	0.750194	195.218	182.114	195.09	76	0	0.406979	-0.447113	0.447113	0.406979	1.35714	2.07143	2.71429	2.23724	273.955	10.2258	7.77178	7.77178	6.8257	4.38094	4.38094	2.69868	2.69868	1.60412	1.60412	0.959465	0.959465	-1.55	1717.09	10.5303	5.98828	3.90952	82.5103	15.1602	6.60688	0	0	0	6.09324	0	4.79454	0	0
Buspirone	N	C1CCC2(C1)CC(=O)N(C(=O)C2)CCCCN3CCN(CC3)C4=NC=CC=N4	12.5099	0.00675531	12.5099	0.00675531	0.551663	385.512	354.264	385.248	152	0	0.229234	-0.338261	0.338261	0.229234	0.857143	1.46429	2.10714	1.15547	661.296	19.3991	16.6841	16.6841	13.6514	10.728	10.728	8.58436	8.58436	6.63211	6.63211	4.99332	4.99332	-2.02	3.86391e+06	19.3031	8.55356	4.34594	166.66	4.89991	0	0	17.7627	0	0	19.3889	9.96796	0	0
Cabergoline	N	CCNC(=O)N(CCCN(C)C)C(=O)C1CC2C(CC3=CNC4=CC=CC2=C34)N(C1)CC=C	13.7455	-0.280262	13.7455	0.0562417	0.604938	451.615	414.319	451.295	178	0	0.323585	-0.36088	0.36088	0.323585	1.30303	2.12121	2.84848	1.6145	1013.28	23.5348	20.1409	20.1409	15.9391	12.1188	12.1188	9.61907	9.61907	7.11414	7.11414	5.67642	5.67642	-2.64	3.21577e+07	23.5159	10.0971	4.7031	196.342	15.2007	0	0	5.90718	0	6.03111	14.5944	4.79454	0	6.57894
Caffeine	N	CN1C=NC2=C1C(=O)N(C(=O)N2C)	11.304	-0.447963	11.304	0.399306	0.562472	180.167	172.103	180.065	68	0	0.329317	-0.32787	0.329317	0.32787	1.38462	2.07692	2.76923	3.17846	574.171	9.58542	7.23549	7.23549	6.10906	3.7135	3.7135	2.84598	2.84598	1.97562	1.97562	1.26144	1.26144	-1.85	1173.01	7.78134	2.31724	0.914622	72.454	4.5671	0	11.1639	0	5.55927	5.68974	14.3456	9.77852	0	0
Calcitriol	N	CC(CCCC(C)(C)O)C1CCC2C1(CCCC2=CC=C3CC(CC(C3=C)O)O)	10.0859	-0.608229	10.0859	0.407218	0.563756	402.619	360.283	402.313	164	0	0.0811302	-0.39267	0.39267	0.0811302	1.17241	1.93103	2.65517	1.63313	638.829	21.1814	18.7386	18.7386	13.6537	11.8273	11.8273	10.6539	10.6539	7.80006	7.80006	6.15059	6.15059	-0.9	2.59282e+06	22.7778	9.49234	5.83341	177.159	15.3196	0	0	0	0	0	0	0	0	0
Candesartan	N	CCOC1=NC2=CC=CC(=C2N1CC3=CC=C(C=C3)C4=CC=CC=C4C5=NNN=N5)C(=O)O	11.8188	-1.00165	11.8188	0.191308	0.392116	440.463	420.303	440.16	164	0	0.337403	-0.477582	0.477582	0.337403	1.0303	1.81818	2.51515	1.52514	1424.91	22.7859	17.7648	17.7648	16.1522	10.429	10.429	7.36991	7.36991	5.35443	5.35443	3.90083	3.90083	-4.53	6.44416e+07	20.377	8.54138	3.80116	188.226	9.84339	0	0	5.8244	6.01046	5.96931	4.5671	4.79454	10.1974	10.1974
Carbamazepine	N	C1=CC=C2C(=C1)C=CC3=CC=CC=C3N2C(=O)N	11.753	-0.473519	11.753	0.473519	0.748363	236.274	224.178	236.095	88	0	0.323422	-0.350884	0.350884	0.323422	0.833333	1.27778	1.72222	2.30525	596.947	12.5352	9.70631	9.70631	8.77086	5.729	5.729	4.12461	4.12461	3.01815	3.01815	2.21096	2.21096	-2.55	20630.4	10.5943	4.03587	1.56916	105.149	5.73367	0	0	0	0	6.03111	4.89991	4.79454	0	0
Carbidopa	N	CC(CC1=CC(=C(C=C1)O)O)(C(=O)O)NN	10.9541	-1.31606	10.9541	0.0899537	0.279027	226.232	212.12	226.095	88	0	0.324754	-0.50426	0.50426	0.324754	1.4375	2.0625	2.5	2.94816	407.806	12.3449	8.7664	8.7664	7.38686	4.60876	4.60876	3.78144	3.78144	2.3881	2.3881	1.2756	1.2756	-1.79	2745.51	12.2804	4.37777	2.41424	92.2953	15.3196	5.53893	11.499	0	0	5.96931	10.6372	5.42579	0	0
Carbinoxamine maleate	N	CN(C)CCOC(C1=CC=C(C=C1)Cl)C2=CC=CC=N2.C(=CC(=O)O)C(=O)O	9.55361	-1.25704	9.55361	0.158873	0.64937	406.866	383.682	406.13	150	0	0.328066	-0.478071	0.478071	0.328066	1.10714	1.71429	2.17857	4.165e-07	747.925	20.9409	15.6566	16.4126	13.2906	8.35936	8.73732	5.87007	6.30651	3.32066	3.57264	2.01671	2.14269	-2.74	1.00783e+06	23.2996	12.6119	9.81941	168.397	19.8498	6.10397	0	0	0	11.9386	4.98398	9.58907	0	0
Cefpodoxime Proxetil	N	CC(C)OC(=O)OC(C)OC(=O)C1=C(CSC2N1C(=O)C2NC(=O)C(=NOC)C3=CSC(=N3)N)CO	12.978	-1.32457	12.978	0.174524	0.125918	543.58	518.38	543.109	196	0	0.511126	-0.431489	0.511126	0.431489	1.30556	2.02778	2.61111	1.71096	1103.08	26.5682	19.7497	21.3826	17.065	10.5607	12.4891	7.67206	9.66673	4.74738	6.7609	3.28141	5.1644	-3.37	6.02548e+07	27.2214	11.5765	5.87938	213.311	35.2052	29.9165	10.8432	6.29003	11.8144	12.1247	14.489	14.5731	0	23.0987
Chloroquine phosphate	N	CCN(CC)CCCC(C)NC1=C2C=CC(=CC2=NC=C1)Cl.OP(=O)(O)O.OP(=O)(O)O	8.88194	-4.63889	8.88194	0.441519	0.256328	515.868	483.612	515.135	184	0	0.466474	-0.381999	0.466474	0.381999	1.03125	1.5625	2.0625	8.04852e-07	868.394	24.9494	18.1662	20.711	14.6346	9.73315	13.2414	6.76103	9.25058	4.11258	4.34768	2.74565	2.912	-1.1	2.40196e+06	30.9	14.9286	17.4549	192.106	39.5772	0	0	0	0	15.6454	4.98398	9.1301	0	0
Chlorothiazide	N	C1=C2C(=CC(=C1Cl)S(=O)(=O)N)S(=O)(=O)N=CN2	11.5468	-4.0932	11.5468	0.15037	0.763029	295.729	289.681	294.949	92	0	0.285291	-0.344498	0.344498	0.285291	1.35294	2	2.58824	2.82232	723.731	12.8449	8.08407	10.473	7.71616	4.13375	7.4981	3.17771	6.71553	2.03006	4.68216	1.30105	3.44235	-1.16	4303.86	12.301	3.66748	2.1365	102.4	5.31679	16.1295	0	10.0233	10.0233	0	0	13.5568	8.4178	4.39771
Chlorpropamide	N	CCCNC(=O)NS(=O)(=O)C1=CC=C(C=C1)Cl	11.702	-3.82737	11.702	0.00597364	0.879458	276.745	263.641	276.034	94	0	0.328193	-0.33733	0.33733	0.328193	1.29412	1.88235	2.41176	2.75035	484.777	12.8889	9.23457	10.807	7.95353	5.01672	6.87784	3.31532	5.43416	1.88656	3.48543	1.06933	2.12379	-1.27	4729	13.7936	5.88064	4.23901	105.216	5.31679	0	0	0	10.0233	6.03111	0	17.9344	0	0
Chlorthalidone	N	C1=CC=C2C(=C1)C(=O)NC2(C3=CC(=C(C=C3)Cl)S(=O)(=O)N)O	11.9631	-4.05896	11.9631	0.0625383	0.75604	338.772	327.684	338.013	114	0	0.253985	-0.363115	0.363115	0.253985	1.18182	1.86364	2.54545	2.22956	897.466	16.121	11.077	12.6494	10.232	6.20526	8.12954	4.90033	6.83737	3.51142	4.90387	2.46971	3.54095	-1.93	86096.5	14.9846	4.78602	2.18672	131.122	10.4233	4.89548	5.72499	10.0233	5.90718	0	4.79454	13.5568	0	0
Chlorzoxazone	N	C1=CC2=C(C=C1Cl)NC(=O)O2	10.6349	-0.456235	10.6349	0.456235	0.653514	169.567	165.535	168.993	56	0	0.416783	-0.407862	0.416783	0.407862	1.45455	2.27273	3.09091	2.92094	442.882	7.84493	5.42651	6.18244	5.25402	3.03939	3.41735	2.155	2.59144	1.381	1.61609	0.924229	1.09633	-1.22	479.896	6.48769	2.13422	1.03158	66.5918	4.41715	0	5.58302	0	0	5.75606	4.98398	4.79454	0	0
Cilostazol	N	C1CCC(CC1)N2C(=NN=N2)CCCCOC3=CC4=C(C=C3)NC(=O)CC4	11.4189	0.0895696	11.4189	0.0895696	0.755913	369.469	342.253	369.216	144	0	0.224213	-0.493588	0.493588	0.224213	1.14815	2.03704	2.92593	1.22188	782.429	18.4765	15.6929	15.6929	13.2928	10.1175	10.1175	7.50421	7.50421	5.51718	5.51718	4.01085	4.01085	-2.44	2.86784e+06	17.9482	8.49967	4.45872	159.029	10.0537	5.74951	5.8244	5.90718	0	0	4.79454	4.6818	0	5.09868
Cinacalcet·HCl	N	CC(C1=CC=CC2=CC=CC=C21)NCCCC3=CC(=CC=C3)C(F)(F)F.Cl	12.7651	-4.28062	12.7651	0	0.467184	393.88	370.696	393.147	144	0	0.415919	-0.310164	0.415919	0.310164	0.925926	1.62963	2.40741	2.61333e-06	871.311	18.5707	15.0917	15.9082	12.4485	8.82149	8.82149	6.54588	6.54588	4.63693	4.63693	3.25225	3.25225	-2.04	748296	21.2622	9.24627	5.47005	163.559	5.31679	0	0	0	0	6.1763	0	0	13.1712	12.407
Ciprofloxacin	N	C1CC1N2C=C(C(=O)C3=CC(=C(C=C32)N4CCNCC4)F)C(=O)O	14.6077	-1.2751	14.6077	0.137208	0.89323	331.347	313.203	331.133	126	0	0.340723	-0.477497	0.477497	0.340723	1.25	1.95833	2.58333	1.9486	882.76	16.8446	13.0881	13.0881	11.5586	8.13388	8.13388	6.37331	6.37331	4.72911	4.72911	3.31386	3.31386	-2.41	672747	15.1373	5.59217	2.44786	137.043	19.8903	11.3807	0	5.42879	0	5.96931	4.79454	9.18495	0	0
Clidinium bromide	N	C[N+]12CCC(CC1)C(C2)OC(=O)C(C3=CC=CC=C3)(C4=CC=CC=C4)O.[Br-]	13.2356	-1.78461	13.2356	0	0.533868	432.358	406.15	431.11	144	0	0.347693	-1	1	0.347693	1	1.48148	1.92593	2.1025e-06	733.16	18.2005	15.5526	17.1386	12.5116	9.3929	9.3929	7.97294	7.97294	6.1629	6.1629	4.46633	4.46633	-1.69	1.14361e+06	20.0548	7.74032	3.68403	170.678	31.3079	6.54476	6.10397	5.60105	0	5.96931	0	4.79454	0	0
Clindamycin·HCl	N	CCCC1CC(N(C1)C)C(=O)NC(C2C(C(C(C(O2)SC)O)O)O)C(C)Cl.Cl	12.901	-1.36194	12.901	0	0.416479	461.452	427.18	460.157	166	0	0.237217	-0.387508	0.387508	0.237217	1.32143	1.96429	2.5	3.91999e-06	502.596	20.3006	16.8244	19.2133	12.7048	9.57873	11.3031	7.73426	9.35869	5.63097	6.75701	4.11339	4.99902	0.2	784872	26.2355	11.5537	5.87867	182.479	25.3732	29.8519	0	5.90718	0	0	9.69445	0	0	35.7699
Clomiphene citrate	N	CCN(CC)CCOC1=CC=C(C=C1)C(=C(C2=CC=CC=C2)Cl)C3=CC=CC=C3.C(C(=O)O)C(CC(=O)O)(C(=O)O)O	10.3156	-2.73843	10.3156	0.687678	0.181535	598.092	561.804	597.213	224	0	0.336419	-0.492264	0.492264	0.336419	0.738095	1.19048	1.61905	4.01105e-07	1307.64	31.1227	23.5726	24.3285	20.0003	13.3584	13.7364	9.29852	9.67649	6.30829	6.71549	4.01808	4.36229	-4.18	9.37077e+08	34.0234	16.9332	10.6628	249.809	30.0629	12.3564	5.60105	0	0	17.9079	9.58907	4.79454	0	0
Clomipramine·HCl	N	CN(C)CCCN1C2=CC=CC=C2CCC3=C1C=C(C=C3)Cl.Cl	6.27193	0	6.27193	0	0.768992	351.321	327.129	350.132	124	0	0.0457909	-0.340948	0.340948	0.0457909	1	1.69565	2.43478	1.92e-06	655.568	15.5267	13.7576	15.3301	10.6479	7.93557	8.31353	6.21021	6.64665	4.27128	4.50637	3.17029	3.33663	-1.22	125552	18.1235	8.0499	4.19856	150.013	9.79982	0	0	0	0	0	0	0	0	12.407
Clozapine	N	CN1CCN(CC1)C2=NC3=C(C=CC(=C3)Cl)NC4=CC=CC=C42	6.17654	0.706466	6.17654	0.706466	0.800122	326.831	307.679	326.13	118	0	0.138322	-0.353471	0.353471	0.138322	1	1.78261	2.6087	1.83043	763.367	15.8112	13.0895	13.8454	11.2035	7.88731	8.26528	6.05779	6.49422	4.42625	4.66135	3.06882	3.23516	-2.04	295595	14.5458	5.87076	2.79908	140.935	15.1166	5.83562	0	0	0	0	0	4.9924	0	0
Cromolyn·Na (Disodium Cromoglycate)	N	C1=CC2=C(C(=C1)OCC(COC3=CC=CC4=C3C(=O)C=C(O4)C(=O)[O-])O)C(=O)C=C(O2)C(=O)[O-].[Na+].[Na+]	12.3052	-1.64239	12.3052	0	0.221914	512.334	498.222	512.033	174	0	1	-0.541525	1	0.541525	0.777778	1.16667	1.52778	2.28166e-06	1425.9	24.405	19.1401	23.1401	16.2401	9.74427	9.74427	7.05912	7.05912	4.69781	4.69781	3.21792	3.21792	-2.64	3.66487e+07	29.5894	12.5484	6.37053	245.369	43.2167	64.6939	22.3781	0	0	59.1146	9.58907	0	0	0
Cyclosporine A	N	CCC1C(=O)N(CC(=O)N(C(C(=O)NC(C(=O)N(C(C(=O)NC(C(=O)NC(C(=O)N(C(C(=O)N(C(C(=O)N(C(C(=O)N(C(C(=O)N1)C(C(C)CC=CC)O)C)C(C)C)C)CC(C)C)C)CC(C)C)C)C)C)CC(C)C)C)C(C)C)CC(C)C)C)	15.0739	-1.61022	15.0739	0.011621	0.129207	1188.61	1078.74	1187.83	480	0	0.245644	-0.390126	0.390126	0.245644	0.464286	0.880952	1.33333	4.26874	2289.7	65.1068	55.118	55.118	38.7984	30.1783	30.1783	25.6161	25.6161	15.7602	15.7602	10.4481	10.4481	-6.13	5.29427e+16	75.8828	34.7328	21.4313	501.82	61.0899	60.4184	0	64.979	0	0	52.7399	0	0	0
Cyproheptadine·HCl Sesquihydrate	N	CN1CCC(=C2C3=CC=CC=C3C=CC4=CC=CC=C42)CC1.Cl	2.4274	0	2.4274	0	0.554763	323.867	301.691	323.144	118	0	0.00159954	-0.305731	0.305731	0.00159954	0.73913	1.21739	1.73913	1.5625e-06	711.416	14.9409	13.4574	14.2739	10.8265	8.10216	8.10216	6.28966	6.28966	4.84686	4.84686	3.58401	3.58401	-1.83	214728	16.0428	6.73689	2.99284	144.295	4.89991	0	0	0	0	0	0	0	0	12.407
Dabigatran etexilate mesylate	N	CCCCCCOC(=O)N=C(C1=CC=C(C=C1)NCC2=NC3=C(N2C)C=CC(=C3)C(=O)N(CCC(=O)OCC)C4=CC=CC=N4)N	13.6212	-0.690721	13.6212	0.0455435	0.0741488	627.746	586.418	627.317	242	0	0.435063	-0.46592	0.46592	0.435063	0.978261	1.76087	2.47826	1.40576	1651.93	32.8903	26.5695	26.5695	22.2993	15.4937	15.4937	10.5933	10.5933	7.3027	7.3027	4.78992	4.78992	-5.26	1.67256e+10	33.6294	16.7115	9.13007	268.181	25.0913	17.4779	0	0	5.90718	12.0625	14.489	14.7625	4.9924	0
Darifenacin hydrobromide	N	C1CN(CC1C(C2=CC=CC=C2)(C3=CC=CC=C3)C(=O)N)CCC4=CC5=C(C=C4)OCC5.Br	13.1956	-0.817283	13.1956	0	0.51135	507.472	476.224	506.157	172	0	0.232388	-0.492959	0.492959	0.232388	1	1.66667	2.30303	2.592e-06	1048.07	21.968	18.782	20.495	15.6747	11.556	11.556	8.98106	8.98106	7.20224	7.20224	5.59768	5.59768	-2.63	4.30231e+07	23.5256	10.1035	4.44302	206.071	15.3704	11.1645	0	5.90718	0	0	4.79454	0	0	16.9815
Darunavir	N	CC(C)CN(CC(C(CC1=CC=CC=C1)NC(=O)OC2COC3C2CCO3)O)S(=O)(=O)C4=CC=C(C=C4)N	13.4899	-3.92792	13.4899	0.000182827	0.364423	547.674	510.378	547.235	208	0	0.407323	-0.443275	0.443275	0.407323	1.13158	1.84211	2.52632	1.50504	1160.95	27.2859	21.7324	22.5489	18.1291	12.9123	14.3524	10.2616	12.1995	6.7871	8.63297	4.82449	6.44603	-2.7	3.06515e+08	28.3117	12.4375	7.02973	223.658	30.3676	6.10397	6.29003	10.0233	0	6.09324	0	13.2123	4.30522	0
Delavirdine mesylate	N	CC(C)NC1=C(N=CC=C1)N2CCN(CC2)C(=O)C3=CC4=C(N3)C=CC(=C4)NS(=O)(=O)C.CS(=O)(=O)O	13.0754	-3.66667	13.0754	0.0694241	0.335577	552.679	520.423	552.182	202	0	0.269924	-0.379883	0.379883	0.269924	1.05405	1.7027	2.2973	6.94687e-07	1453.87	27.3801	21.0938	22.7268	17.1925	11.482	15.2217	9.04515	12.2596	5.25167	5.85817	3.88974	4.44486	-3.36	7.91187e+07	28.2151	11.3565	8.61494	216.419	20.1006	5.69393	5.81786	10.0233	16.0253	0	14.0694	13.4018	8.4178	0
Demeclocycline·HCl	N	CN(C)C1C2CC3C(C4=C(C=CC(=C4C(=C3C(=O)C2(C(=C(C1=O)C(=O)N)O)O)O)O)Cl)O.Cl	13.5614	-2.76544	13.5614	0	0.315082	501.319	479.143	500.075	178	0	0.25545	-0.507737	0.507737	0.25545	1.21212	1.81818	2.36364	3.0625e-06	1161.16	23.8589	17.4428	19.0152	14.8499	9.69383	10.0718	8.46706	8.87426	6.64192	6.97151	5.24138	5.51065	-2.63	8.2307e+06	25.0016	7.99657	3.09085	198.521	31.2663	22.8409	11.3843	5.78324	5.90718	0	19.2835	0	0	12.407
Desipramine·HCl	N	CNCCCN1C2=CC=CC=C2CCC3=CC=CC=C31.Cl	3.24417	0	3.24417	0	0.86026	302.849	279.665	302.155	112	0	0.0442961	-0.340991	0.340991	0.0442961	0.904762	1.42857	1.95238	1.61333e-06	535.436	13.7862	12.5098	13.3263	9.89818	7.4788	7.4788	5.36617	5.36617	4.037	4.037	3.02506	3.02506	-1.51	64665.1	15.8709	7.48457	3.39377	133.135	10.2167	0	0	0	0	0	0	0	0	12.407
Desloratadine	N	C1CC2=C(C=CC(=C2)Cl)C(=C3CCNCC3)C4=C1C=CC=N4	6.23305	0.826228	6.23305	0.826228	0.794753	310.828	291.676	310.124	112	0	0.0739194	-0.316095	0.316095	0.0739194	0.954545	1.77273	2.63636	1.97785	740.85	14.9409	12.5319	13.2878	10.8265	7.98548	8.36345	6.04115	6.47759	4.68904	4.92414	3.61181	3.80651	-1.64	212866	13.9844	5.86406	2.46688	135.78	5.31679	0	0	0	0	0	4.98398	0	0	0
Desvenlafaxine Succinate	N	CN(C)CC(C1=CC=C(C=C1)O)C2(CCCCC2)O.C(CC(=O)O)C(=O)O	11.0135	-1.07648	11.0135	0.114259	0.573251	381.469	350.221	381.215	152	0	0.303432	-0.507967	0.507967	0.303432	1	1.48148	1.88889	3.87237e-07	578.994	20.4494	16.0962	16.0962	12.6366	9.23451	9.23451	7.35807	7.35807	4.76394	4.76394	3.38369	3.38369	-2.12	501750	22.9202	10.8908	8.40518	159.8	25.326	5.74951	0	0	0	11.9386	9.58907	0	0	0
Pristiq	N	CN(C)CC(C1=CC=C(C=C1)O)C2(CCCCC2)O.C(CC(=O)O)C(=O)O.O	11.0135	-1.07648	11.0135	0	0.54612	399.484	366.22	399.226	160	0	0.303432	-0.507967	0.507967	0.303432	1	1.46429	1.85714	6.945e-07	581.077	20.4494	16.5962	16.5962	12.6366	9.23451	9.23451	7.35807	7.35807	4.76394	4.76394	3.38369	3.38369	-2.16	501750	25.84	12.3283	9.16345	165.281	30.8022	5.74951	0	0	0	11.9386	9.58907	0	0	0
Dextromethorphan	N	CN1CCC23CCCCC2C1CC4=C3C=C(C=C4)O	9.91396	0.376736	9.91396	0.376736	0.771814	257.377	234.193	257.178	102	0	0.115392	-0.507956	0.507956	0.115392	1.26316	2.15789	3.05263	1.90487	511.984	13.0352	11.7309	11.7309	9.20514	7.73245	7.73245	6.85194	6.85194	6.09794	6.09794	5.18473	5.18473	-1.02	37198.4	11.7775	3.98648	1.52535	114.982	10.0064	5.74951	0	0	0	0	0	0	0	0
Delsym	N	CN1CCC23CCCCC2C1CC4=C3C=C(C=C4)OC.Br	5.50506	0	5.50506	0	0.758605	352.316	326.108	351.12	116	0	0.118675	-0.496757	0.496757	0.118675	1.2381	2.09524	2.90476	1.3225e-06	531.95	13.7423	13.1002	14.8133	9.74315	8.12121	8.12121	7.03357	7.03357	6.32152	6.32152	5.30282	5.30282	-0.54	65310.9	15.3593	5.58439	2.15563	138.179	9.63677	5.74951	0	0	0	0	0	0	0	16.9815
Diazoxide	N	CC1=NS(=O)(=O)C2=C(N1)C=CC(=C2)Cl	11.5495	-3.57273	11.5495	0.120926	0.740376	230.676	223.62	229.992	74	0	0.285557	-0.342157	0.342157	0.285557	1.42857	2.14286	2.85714	2.72781	522.143	10.3449	7.28197	8.8544	6.488	3.87065	5.68868	2.91724	4.92621	1.79425	3.43714	1.26002	2.67422	-1.07	1297.41	9.48369	2.96349	1.48609	86.6647	5.31679	10.7311	0	0	10.0233	0	0	0	8.4178	4.39771
Diclofenac·Na Salt	N	C1=CC=C(C(=C1)CC(=O)[O-])NC2=C(C=CC=C2Cl)Cl.[Na+]	10.7162	-1.13935	10.7162	0	0.809758	318.135	308.055	316.999	98	0	1	-0.549805	1	0.549805	1.05	1.65	2.25	2e-06	599.623	13.8281	10.821	14.3328	9.07539	5.56469	6.32062	3.92759	4.74199	2.57458	3.20452	1.70381	2.19575	-0.71	18978.9	17.3418	7.91084	4.40049	148.744	15.2179	0	0	0	0	29.5573	0	0	0	0
Dienogest	N	CC12CCC3=C4CCC(=O)C=C4CCC3C1CCC2(CC#N)O	11.706	-0.804305	11.706	0.121865	0.800112	311.425	286.225	311.189	122	0	0.155804	-0.388236	0.388236	0.155804	1.26087	2.08696	2.86957	1.71824	667.619	16.2423	13.8987	13.8987	10.9831	9.0343	9.0343	8.21396	8.21396	7.42538	7.42538	6.06379	6.06379	-1.4	232068	15.1467	5.04649	2.00632	137.619	5.10653	0	5.78324	0	0	0	4.79454	0	5.26189	0
Diflunisal	N	C1=CC(=C(C=C1C2=C(C=C(C=C2)F)F)C(=O)O)O	13.5196	-1.32234	13.5196	0.0684259	0.860782	250.2	242.136	250.044	92	0	0.338992	-0.507052	0.507052	0.338992	1.05556	1.77778	2.38889	2.57567	623.629	13.2841	9.02271	9.02271	8.48607	5.00537	5.00537	3.66125	3.66125	2.4691	2.4691	1.59847	1.59847	-2.43	10477.9	12.0382	4.44436	2.1513	100.934	10.2131	22.9474	0	0	0	5.96931	0	13.5754	0	0
Dimenhydrinate	N	CN1C2=C(C(=O)N(C1=O)C)NC(=N2)Cl.CN(C)CCOC(C1=CC=CC=C1)C2=CC=CC=C2	11.5344	-0.428241	11.5344	0.0160648	0.438708	469.973	441.749	469.188	174	0	0.331704	-0.36746	0.36746	0.331704	0.969697	1.51515	2.0303	1.94079e-07	1257.43	23.9575	19.1566	19.9126	15.7906	10.467	10.845	7.80745	8.16547	5.09355	5.27255	3.29156	3.4661	-3.2	2.48745e+07	24.4426	11.0899	5.98284	196.575	14.6208	6.10397	11.1639	5.28359	5.55927	5.68974	13.9287	4.79454	4.98398	0
Donepezil·HCl	N	COC1=C(C=C2C(=C1)CC(C2=O)CC3CCN(CC3)CC4=CC=CC=C4)OC.Cl	12.9369	0	12.9369	0	0.679924	415.961	385.721	415.191	156	0	0.166202	-0.492859	0.492859	0.166202	1	1.65517	2.31034	2.4025e-06	831.519	19.5099	17.2261	18.0426	13.6734	10.23	10.23	8.07046	8.07046	6.28596	6.28596	4.71202	4.71202	-2.04	3.74681e+06	21.6637	9.63993	4.75908	179.158	9.47373	0	17.2823	0	0	0	9.69445	0	0	12.407
Doxepin	N	CN(C)CCC=C1C2=CC=CC=C2COC3=CC=CC=C31	5.98134	0.63711	5.98134	0.63711	0.842864	279.383	258.215	279.162	108	0	0.127143	-0.488239	0.488239	0.127143	1	1.71429	2.52381	2.06595	608.621	14.6565	12.6729	12.6729	10.254	7.40863	7.40863	5.65173	5.65173	3.79272	3.79272	2.71153	2.71153	-2.06	89136.5	13.9018	6.14684	3.00613	126.221	9.63677	12.3564	0	0	0	0	0	0	0	0
Doxylamine succinate	N	CC(C1=CC=CC=C1)(C2=CC=CC=N2)OCCN(C)C.C(CC(=O)O)C(=O)O	9.64042	-1.07648	9.64042	0.296296	0.681165	388.464	360.24	388.2	152	0	0.303432	-0.481219	0.481219	0.303432	1	1.57143	2.03571	4.165e-07	666.591	20.9934	16.5382	16.5382	13.2527	8.94719	8.94719	6.55347	6.55347	3.96029	3.96029	2.35252	2.35252	-2.77	1.01162e+06	23.2696	11.8411	8.28213	165.148	19.8498	5.60105	0	0	0	11.9386	14.5731	0	0	0
Dutasteride	N	CC12CCC3C(C1CCC2C(=O)NC4=C(C=CC(=C4)C(F)(F)F)C(F)(F)F)CCC5C3(C=CC(=O)N5)	13.5296	-4.90825	13.5296	0.0826224	0.462987	514.51	486.286	514.205	196	0	0.417904	-0.349229	0.417904	0.349229	1	1.75	2.44444	1.3812	1096.89	26.0432	19.6778	19.6778	16.7867	12.3683	12.3683	10.9827	10.9827	9.2867	9.2867	7.66917	7.66917	-2.52	8.49739e+07	25.1431	8.51565	4.19662	204.433	10.6336	0	0	11.8144	0	12.3526	9.58907	0	26.3425	0
Efavirenz	N	C1CC1C#CC2(C3=C(C=CC(=C3)Cl)NC(=O)O2)C(F)(F)F	13.6005	-4.86897	13.6005	0.00178524	0.732809	315.678	306.606	315.027	110	0	0.444729	-0.414915	0.444729	0.414915	1.38095	2.09524	2.71429	2.21811	673.022	15.2507	10.552	11.3079	9.8163	6.21151	6.58947	4.92698	5.36342	3.27231	3.5074	2.0519	2.224	-1.87	81905.2	14.0835	4.56709	2.42214	122.963	4.73686	0	0	0	5.60105	12.2695	5.31679	4.79454	13.1712	0
Erlotinib	N	COCCOC1=C(C=C2C(=C1)C(=NC=N2)NC3=CC=CC(=C3)C#C)OCCO	9.06138	-0.0995571	9.06138	0.0995571	0.436681	379.416	358.248	379.153	144	0	0.162995	-0.48727	0.48727	0.162995	1.07143	1.89286	2.67857	1.98275	985.037	19.7694	15.5136	15.5136	13.745	8.7271	8.7271	5.80184	5.80184	3.88667	3.88667	2.60326	2.60326	-3.34	2.60552e+06	19.4224	9.55371	4.68025	162.848	24.6339	25.3589	11.499	0	0	0	0	9.96796	0	6.42335
Esomeprazole potassium	N	CC1=CN=C(C(=C1OC)C)CS(=O)C2=NC3=C([N-]2)C=CC(=C3)OC.[K+]	12.649	-1.38384	12.649	0	0.554894	383.514	365.37	383.071	126	0	1	-0.49676	1	0.49676	1.2	1.96	2.64	2.25333e-06	926.887	17.2672	14.9911	18.9307	11.5284	7.39071	8.70964	5.39684	6.74171	3.836	4.96147	2.55254	3.62136	-0.773636	353332	20.5372	8.74316	4.31854	191.167	19.4417	11.499	0	0	0	51.3845	9.19288	0	0	0
Estrone	N	CC12CCC3C(C1CCC2=O)CCC4=C3C=CC(=C4)O	12.262	-0.0321535	12.262	0.0321535	0.777884	270.372	248.196	270.162	106	0	0.138556	-0.507956	0.507956	0.138556	1.2	2.05	2.9	1.72844	576.781	13.9054	12.0622	12.0622	9.59317	7.94519	7.94519	7.21663	7.21663	6.41914	6.41914	5.33979	5.33979	-1.31	62569.2	12.4321	4.09479	1.53776	119.749	5.10653	11.5328	0	0	0	0	4.79454	0	0	0
Estropipate	N	CC12CCC3C(C1CCC2=O)CCC4=C3C=CC(=C4)OS(=O)(=O)O.C1CNCCN1	12.3308	-4.49055	12.3308	0.132254	0.611868	436.574	404.318	436.203	166	0	0.445975	-0.361799	0.445975	0.361799	1.06667	1.76667	2.4	3.135e-07	887.279	21.3552	17.5236	18.3401	14.2776	11.0225	12.3876	9.20519	10.2273	7.56566	7.96873	6.10674	6.45361	-1.48	6.51466e+06	21.7407	8.57122	4.41872	178.465	14.8167	11.5328	0	0	0	10.399	9.34729	0	8.4178	0
Ethinylestradiol	N	CC12CCC3C(C1CCC2(C#C)O)CCC4=C3C=CC(=C4)O	10.9072	-0.91878	10.9072	0.12764	0.718002	296.41	272.218	296.178	116	0	0.130336	-0.507956	0.507956	0.130336	1.22727	2.04545	2.81818	1.7217	658.161	15.5352	13.1785	13.1785	10.4831	8.50334	8.50334	7.79806	7.79806	7.10047	7.10047	5.82191	5.82191	-1.46	148000	14.1526	4.5219	1.66442	132.111	10.2131	11.3506	0	0	0	0	0	0	0	6.42335
Ethionamide	N	CCC1=NC=CC(=C1)C(=S)N	5.441	0.4325	5.441	0.4325	0.672546	166.249	156.169	166.056	58	0	0.103608	-0.389447	0.389447	0.103608	1.72727	2.45455	3	3.00589	270.549	8.26758	6.37197	7.18847	5.23638	3.48462	3.89287	2.25366	2.69348	1.46332	1.69902	0.824798	0.951765	-0.96	333.43	8.1396	3.43657	1.9807	71.4445	5.73367	4.9885	0	0	0	0	4.98398	0	0	0
Etoposide	N	CC1OCC2C(O1)C(C(C(O2)OC3C4COC(=O)C4C(C5=CC6=C(C=C35)OCO6)C7=CC(=C(C(=C7)OC)O)OC)O)O	13.3851	-1.43627	13.3851	0.0300642	0.429829	588.562	556.306	588.184	226	0	0.30994	-0.501699	0.501699	0.30994	0.880952	1.57143	2.2619	1.31824	1352.53	29.2834	23.1283	23.1283	20.2824	13.7771	13.7771	10.9882	10.9882	8.74595	8.74595	6.7354	6.7354	-3.33	5.28766e+09	27.5001	10.4358	4.25866	240.229	57.9513	24.4159	35.5781	12.5425	0	5.96931	4.79454	0	0	0
Famotidine	N	C1=C(N=C(S1)N=C(N)N)CSCCC(=NS(=O)(=O)N)N	10.6487	-3.91626	10.6487	0.0143777	0.286612	337.456	322.336	337.045	112	0	0.318367	-0.386402	0.386402	0.318367	1.4	2.1	2.7	2.36699	603.342	15.1734	10.391	12.8404	9.25984	5.24863	8.7862	3.55827	6.71251	1.76135	4.02634	1.08692	3.17097	-1.37	18919.8	16.6837	7.42232	7.27583	124.286	17.201	5.83562	5.95955	5.13156	0	10.2093	0	10.123	25.1721	15.7345
Felbamate	N	C1=CC=C(C=C1)C(COC(=O)N)COC(=O)N	10.5408	-0.870365	10.5408	0.0343519	0.796471	238.243	224.131	238.095	92	0	0.40401	-0.448923	0.448923	0.40401	1	1.47059	1.88235	2.64396	362.318	12.6734	9.16601	9.16601	8.09222	4.98705	4.98705	3.36769	3.36769	2.12453	2.12453	1.33122	1.33122	-2.24	5713.81	12.8278	6.36582	4.8737	98.486	20.9411	13.2138	0	0	0	12.1865	0	9.58907	0	0
Felodipine	N	CCOC(=O)C1=C(NC(=C(C1C2=C(C(=CC=C2)Cl)Cl)C(=O)OC)C)C	12.5808	-0.737083	12.5808	0.210184	0.796446	384.259	365.107	383.069	134	0	0.33624	-0.46558	0.46558	0.33624	1.12	1.72	2.28	2.73893	783.281	18.7233	14.4054	15.9173	11.8278	7.70853	8.46446	5.49046	6.27562	3.95349	4.78701	2.90839	3.32534	-1.98	278594	19.3461	7.93324	3.67281	156.132	14.7905	0	0	0	0	11.9386	0	9.58907	0	0
Fenoprofen calcium	N	CC(C1=CC(=CC=C1)OC2=CC=CC=C2)C(=O)[O-].CC(C1=CC(=CC=C1)OC2=CC=CC=C2)C(=O)[O-].[Ca+2]	10.8174	-1.09087	10.8174	0	0.320427	522.61	496.402	522.136	184	0	2	-0.549509	2	0.549509	0.540541	0.864865	1.18919	2.53333e-07	1176.52	25.9156	20.7036	22.912	17.3294	11.4065	11.4065	8.05666	8.05666	5.38111	5.38111	3.21616	3.21616	-3.32026	1.00451e+08	29.9071	15.0517	9.57472	246.053	29.2759	22.998	0	0	0	37.7382	0	0	0	0
Fingolimod	N	CCCCCCCCC1=CC=C(C=C1)CCC(CO)(CO)N	9.19686	-0.863928	9.19686	0.180938	0.519494	307.478	274.214	307.251	126	0	0.0633389	-0.394371	0.394371	0.0633389	0.818182	1.31818	1.86364	2.27763	384.927	16.2613	14.0594	14.0594	10.6315	8.71737	8.71737	6.51286	6.51286	4.38333	4.38333	2.58345	2.58345	-0.9	75557.3	19.1474	10.7642	7.38932	135.104	15.9467	0	0	0	0	0	0	0	0	0
Flavoxate·HCl	N	CC1=C(OC2=C(C1=O)C=CC=C2C(=O)OCCN3CCCCC3)C4=CC=CC=C4.Cl	12.899	-0.459607	12.899	0	0.54544	427.928	401.72	427.155	158	0	0.341514	-0.460632	0.460632	0.341514	1.03333	1.76667	2.5	2.56e-06	1071.75	20.217	17.057	17.8735	14.1479	10.1627	10.1627	7.47181	7.47181	5.49022	5.49022	3.8634	3.8634	-2.63	5.56156e+06	22.0641	9.91699	4.57785	181.603	9.15401	17.9306	11.0118	0	0	5.96931	9.69445	4.79454	0	12.407
Flecainide acetate	N	CC(=O)O.C1CCNC(C1)CNC(=O)C2=C(C=CC(=C2)OCC(F)(F)F)OCC(F)(F)F	12.4127	-4.63371	12.4127	0.0156533	0.523615	474.398	450.206	474.159	182	0	0.422067	-0.484101	0.484101	0.422067	1.09375	1.6875	2.21875	1.17714e-06	744.704	24.3636	17.1071	17.1071	14.7657	9.50877	9.50877	6.84154	6.84154	3.91088	3.91088	2.63627	2.63627	-2.7	3.78993e+06	27.3341	12.3655	12.2261	179.613	25.2138	11.499	13.2138	0	11.8765	12.3526	9.58907	0	26.3425	0
Flurbiprofen	N	CC(C1=CC(=C(C=C1)C2=CC=CC=C2)F)C(=O)O	13.9666	-0.95661	13.9666	0.396481	0.89375	244.265	231.161	244.09	92	0	0.310187	-0.480788	0.480788	0.310187	1.16667	1.83333	2.38889	2.40136	563.961	13.121	9.92958	9.92958	8.59222	5.67013	5.67013	4.16523	4.16523	2.94836	2.94836	1.7951	1.7951	-2.16	12990.2	12.301	5.00142	2.39904	104.705	5.10653	5.81722	0	0	0	5.96931	4.79454	4.39042	0	0
Fluvastatin·Na	N	CC(C)N1C2=CC=CC=C2C(=C1C=CC(CC(CC(=O)[O-])O)O)C3=CC=C(C=C3)F.[Na+]	13.4939	-1.36369	13.4939	0	0.500666	433.455	408.255	433.167	158	0	1	-0.550068	1	0.550068	1.12903	1.77419	2.3871	3.41333e-06	1059.38	21.8361	17.9559	19.9559	14.2738	9.9061	9.9061	7.64016	7.64016	4.99	4.99	3.75849	3.75849	-1.96	4.55384e+06	25.3019	11.0674	6.0543	202.672	24.6812	5.81722	0	0	0	29.5573	0	4.39042	0	0
Formoterol	N	CC(CC1=CC=C(C=C1)OC)NCC(C2=CC(=C(C=C2)O)NC=O)O	10.5316	-0.744334	10.5316	0.0380713	0.413602	344.411	320.219	344.174	134	0	0.211114	-0.505774	0.505774	0.211114	1.2	1.92	2.56	1.88404	688.323	18.2338	14.3986	14.3986	12.0284	8.10626	8.10626	5.91607	5.91607	3.98042	3.98042	2.55803	2.55803	-2.57	376630	18.7642	9.05462	5.47806	147.006	25.5835	11.499	0	6.4101	0	0	4.79454	0	0	0
Fosinopril·Na	N	CCC(=O)OC(C(C)C)OP(=O)(CCCCC1=CC=CC=C1)CC(=O)N2CC(CC2C(=O)[O-])C3CCCCC3.[Na+]	14.212	-3.61638	14.212	0	0.107598	585.654	540.294	585.283	218	0	1	-0.547889	1	0.547889	1.05	1.725	2.325	5.60332e-06	999.031	28.4156	24.7181	27.6125	18.614	14.6174	16.6126	11.475	14.0783	8.0522	10.3941	5.78861	8.09103	-1.18	3.7096e+08	35.0184	17.0613	10.5809	261.234	19.5378	6.16191	0	19.566	0	35.5266	18.6779	0	0	0
Furosemide	N	C1=COC(=C1)CNC2=CC(=C(C=C2C(=O)O)S(=O)(=O)N)Cl	11.3494	-4.106	11.3494	0.162551	0.768936	330.749	319.661	330.008	112	0	0.337345	-0.477583	0.477583	0.337345	1.42857	2.14286	2.66667	2.40663	771.196	15.621	10.5376	12.1101	9.78671	5.64685	7.57113	4.11129	6.04834	2.64216	4.01773	1.69013	2.78925	-2.03	47413.3	15.3606	5.76154	3.54223	124.922	14.8405	10.6557	0	10.0233	0	5.96931	0	18.3513	0	0
Gabapentin	N	C1CCC(CC1)(CC(=O)O)CN	10.5761	-0.706157	10.5761	0.0792824	0.673727	171.24	154.104	171.126	70	0	0.303456	-0.481215	0.481215	0.303456	1.33333	1.91667	2.33333	2.53263	161.911	9.0271	7.38256	7.38256	5.68427	4.60375	4.60375	3.8353	3.8353	2.87345	2.87345	2.07564	2.07564	-0.57	491.628	9.51749	3.89561	2.20583	72.9486	10.8402	0	0	0	0	5.96931	4.79454	0	0	0
Galantamine·HBr	N	CN1CCC23C=CC(CC2OC4=C(C=CC(=C34)C1)OC)O.C(C(=O)O)C(CC(=O)O)(C(=O)O)O.Br	10.3156	-2.73843	10.3156	0	0.316258	560.394	530.154	559.105	194	0	0.336419	-0.492857	0.492857	0.336419	1.2	1.82857	2.37143	2.71169e-07	996.261	25.2588	19.3395	21.0526	15.9134	10.7394	10.7394	8.90565	8.90565	6.43214	6.43214	4.79139	4.79139	-2.67	1.93493e+07	28.5664	10.9386	5.77247	211.89	39.9063	6.10397	17.1001	0	0	17.9079	9.58907	4.79454	0	16.9815
Gatifloxacin	N	CC1CN(CCN1)C2=C(C=C3C(=C2OC)N(C=C(C3=O)C(=O)O)C4CC4)F	15.1023	-1.30955	15.1023	0.0445212	0.850293	375.4	353.224	375.159	144	0	0.340723	-0.492238	0.492238	0.340723	1.40741	2.14815	2.74074	2.03123	983.304	19.2922	15.2893	15.2893	12.9179	9.08963	9.08963	7.25309	7.25309	5.25798	5.25798	3.85959	3.85959	-2.61	2.3524e+06	17.7864	6.52547	2.93442	154.887	24.6272	11.2508	11.5667	5.42879	0	5.96931	4.79454	9.18495	0	0
Gefitinib	N	COC1=C(C=C2C(=C1)N=CN=C2NC3=CC(=C(C=C3)F)Cl)OCCCN4CCOCC4	13.4682	-0.474756	13.4682	0.0364086	0.517855	446.91	422.718	446.152	164	0	0.162433	-0.492786	0.492786	0.162433	1.16129	2	2.77419	1.50787	1046.68	21.6312	17.2362	17.9921	15.1354	10.1155	10.4935	7.15241	7.55961	5.08303	5.37267	3.44163	3.62217	-2.68	1.37322e+07	21.5482	10.085	5.33084	184.642	19.5274	17.9624	11.499	0	0	0	4.89991	14.3584	0	0
Gemfibrozil	N	CC1=CC(=C(C=C1)C)OCCCC(C)(C)C(=O)O	10.9432	-0.755337	10.9432	0.556551	0.784956	250.338	228.162	250.157	100	0	0.308564	-0.493312	0.493312	0.308564	1.33333	2	2.61111	2.42874	421.747	13.7591	11.6171	11.6171	8.3262	6.26212	6.26212	5.41	5.41	3.12628	3.12628	1.66598	1.66598	-1.51	6869.17	14.5506	5.89416	4.05838	108.785	9.84339	5.74951	0	0	0	5.96931	4.79454	0	0	0
7-[3-(Aminomethyl)-4-methoxyimino-1-pyrrolidinyl]-1-cyclopropyl-6-fluoro-4-oxo-1,8-naphthyridine-3-carboxylic acid	N	CON=C1CN(CC1CN)C2=C(C=C3C(=O)C(=CN(C3=N2)C4CC4)C(=O)O)F	14.8745	-1.33654	14.8745	0.0338853	0.730424	389.387	369.227	389.15	148	0	0.340725	-0.477497	0.477497	0.340725	1.5	2.25	2.85714	1.85815	1046.43	19.9993	15.2611	15.2611	13.4391	8.97804	8.97804	7.05881	7.05881	5.16754	5.16754	3.59596	3.59596	-3.01	3.51766e+06	18.3578	6.86078	2.98863	158.746	25.1448	18.3204	11.6351	5.42879	0	5.96931	4.79454	14.1689	0	0
Glimepiride	N	CCC1=C(CN(C1=O)C(=O)NCCC2=CC=C(C=C2)S(=O)(=O)NC(=O)NC3CCC(CC3)C)	12.5087	-3.97851	12.5087	0.00538704	0.55805	476.599	444.343	476.209	180	0	0.32841	-0.337268	0.337268	0.32841	1.09091	1.75758	2.36364	1.45131	1011.79	24.0099	19.095	19.9115	15.6907	11.4025	12.8856	8.66031	10.3427	6.16786	7.51475	4.06046	4.9757	-2.88	1.99945e+07	24.7564	10.8254	6.56439	194.589	10.6336	0	0	0	15.9305	12.0622	9.69445	22.729	0	0
Glyburide	N	COC1=C(C=C(C=C1)Cl)C(=O)NCCC2=CC=C(C=C2)S(=O)(=O)NC(=O)NC3CCCCC3	12.4921	-3.96697	12.4921	0.00208933	0.51918	494.013	465.789	493.144	178	0	0.32841	-0.495923	0.495923	0.32841	1.06061	1.75758	2.42424	1.51327	1083.78	23.8467	18.396	19.9684	15.78	10.8229	12.684	7.90835	10.0272	5.50649	7.08848	3.75126	4.8386	-2.78	1.90518e+07	24.8544	11.3798	7.10009	198.647	15.3704	5.74951	0	0	15.9305	6.03111	4.79454	17.9344	0	0
GranisetronÂ·HCl	N	CN1C2CCCC1CC(C2)NC(=O)C3=NN(C4=CC=CC=C43)C.Cl	12.7409	-0.0329384	12.7409	0	0.907471	348.878	323.678	348.172	130	0	0.272148	-0.347771	0.347771	0.272148	1.16667	1.83333	2.54167	1.69e-06	729.694	15.9743	14.2351	15.0516	11.131	8.57768	8.57768	7.03517	7.03517	5.64792	5.64792	4.36896	4.36896	-1.59	287645	17.2401	6.72762	2.90937	148.347	10.2167	0	5.69393	0	5.90718	0	9.47634	0	5.09868	12.407
Guanabenz acetate	N	CC(=O)O.C1=CC(=C(C(=C1)Cl)C=NN=C(N)N)Cl	9	-0.833333	9	0.120902	0.436695	291.138	279.042	290.034	98	0	0.299685	-0.481433	0.481433	0.299685	1.33333	1.77778	2.16667	6.31429e-07	446.696	14.1294	9.46992	10.9818	8.34111	4.59754	5.35347	2.92379	3.73819	1.35975	2.01893	0.787313	1.28235	-1.79	5089.67	16.21	8.32267	7.4779	113.9	16.5739	0	0	5.95955	5.96931	0	4.79454	0	5.10141	5.10141
Guanfacine	N	C1=CC(=C(C(=C1)Cl)CC(=O)N=C(N)N)Cl	11.2625	-0.481481	11.2625	0.0174537	0.609725	246.097	237.025	245.012	80	0	0.252885	-0.369758	0.369758	0.252885	1.26667	1.8	2.26667	2.90147	393.569	11.4223	7.70525	9.21711	7.00291	4.05778	4.81371	2.8074	3.6218	1.64349	2.35171	1.03596	1.56704	-1.26	1714.78	11.8128	4.99996	3.41634	96.8694	11.4673	0	5.95955	0	5.90718	0	4.79454	0	4.9924	0
Haloperidol	N	C1CN(CCC1(C2=CC=C(C=C2)Cl)O)CCCC(=O)C3=CC=C(C=C3)F	12.9051	-0.800575	12.9051	0.0413692	0.759345	375.871	352.687	375.14	138	0	0.162425	-0.385069	0.385069	0.162425	1.07692	1.69231	2.30769	1.44458	737.611	18.5707	14.6272	15.3831	12.4601	8.95777	9.33574	6.91374	7.35018	5.10917	5.36115	3.4387	3.56468	-1.75	770962	19.0239	8.29527	4.69704	157.952	10.0064	5.81722	5.78324	0	0	0	4.79454	4.39042	0	0
Hydrochlorothiazide	N	C1NC2=CC(=C(C=C2S(=O)(=O)N1)S(=O)(=O)N)Cl	11.6337	-4.0691	11.6337	0.0142697	0.654458	297.745	289.681	296.964	94	0	0.243665	-0.370402	0.370402	0.243665	1.35294	2	2.58824	2.79049	683.316	12.8449	8.26661	10.6555	7.71616	4.31553	7.72298	3.32513	6.99755	2.17117	4.98791	1.41733	3.70235	-0.87	4303.86	12.5834	3.81754	2.23922	103.055	5.31679	9.79097	0	20.0466	0	0	0	21.9746	4.72209	0
Hydroxychloroquine sulfate	N	CCN(CCCC(C)NC1=C2C=CC(=CC2=NC=C1)Cl)CCO.OS(=O)(=O)O	9.0219	-4.66667	9.0219	0.229373	0.444565	433.958	405.734	433.144	158	0	0.394347	-0.395045	0.395045	0.394347	1.25	1.92857	2.53571	6.96348e-07	827.081	21.1565	16.0455	17.6179	13.1346	8.9756	10.7505	6.3133	7.6454	4.08159	4.31669	2.77527	2.94161	-1.49	756934	24.5477	12.1533	10.1631	170.662	15.3232	0	0	0	0	10.399	14.0895	0	8.4178	0
Ibuprofen	N	CC(C)CC1=CC=C(C=C1)C(C)C(=O)O	10.7624	-0.771658	10.7624	0.418426	0.8216	206.285	188.141	206.131	82	0	0.310185	-0.480789	0.480789	0.310185	1.2	1.73333	2.13333	2.75904	324.894	11.4223	9.52667	9.52667	7.00291	5.3203	5.3203	4.39948	4.39948	2.4941	2.4941	1.55638	1.55638	-1.31	1862.34	11.763	4.96446	3.38763	90.9418	5.10653	0	0	0	0	5.96931	4.79454	0	0	0
Imipramine·HCl	N	CN(C)CCCN1C2=CC=CC=C2CCC3=CC=CC=C31.Cl	2.51505	0	2.51505	0	0.829631	316.876	291.676	316.171	118	0	0.0442961	-0.340991	0.340991	0.0442961	0.863636	1.36364	1.86364	1.76333e-06	562.389	14.6565	13.457	14.2735	10.254	7.8359	7.8359	6.06589	6.06589	4.21555	4.21555	3.15617	3.15617	-1.51	89136.5	16.8536	7.66189	3.62696	139.71	9.79982	0	0	0	0	0	0	0	0	12.407
Indinavir	N	CC(C)(C)NC(=O)C1CN(CCN1CC(CC(CC2=CC=CC=C2)C(=O)NC3C(CC4=CC=CC=C34)O)O)CC5=CN=CC=C5	13.8096	-0.833278	13.8096	0.0712485	0.262823	613.803	566.427	613.363	240	0	0.23859	-0.391769	0.391769	0.23859	1	1.73333	2.46667	1.28522	1413.7	31.9761	26.6017	26.6017	21.5527	16.0106	16.0106	13.5791	13.5791	8.70448	8.70448	6.56498	6.56498	-3.63	9.69003e+09	32.7541	14.6431	8.97664	266.218	20.8466	6.04184	0	11.8144	0	0	24.3729	0	0	0
Isocarboxazid	N	CC1=CC(=NO1)C(=O)NNCC2=CC=CC=C2	11.5521	-0.30761	11.5521	0.266724	0.780777	231.255	218.151	231.101	88	0	0.287061	-0.360911	0.360911	0.287061	1.35294	2.11765	2.76471	1.81185	493.462	12.0876	9.43492	9.43492	8.25402	5.25957	5.25957	3.61608	3.61608	2.19786	2.19786	1.35984	1.35984	-2.14	11452.8	11.3485	5.26765	3.1545	98.78	4.52309	5.76025	5.69393	0	5.90718	0	10.2203	5.42579	0	0
Ketoconazole	N	CC(=O)N1CCN(CC1)C2=CC=C(C=C2)OCC3COC(O3)(CN4C=CN=C4)C5=C(C=C(C=C5)Cl)Cl	11.5533	-1.08108	11.5533	0.1286	0.455414	531.44	503.216	530.149	190	0	0.219067	-0.490791	0.490791	0.219067	1.13889	1.91667	2.58333	1.21754	1183.16	25.1227	19.9784	21.4902	17.4155	11.8814	12.6374	8.96098	9.80461	6.5136	7.0614	4.59718	5.14964	-2.78	2.17869e+08	24.8942	10.6825	5.46647	219.815	28.5775	18.4604	0	11.6943	0	0	4.79454	4.98398	0	0
Ketoprofen	N	CC(C1=CC(=CC=C1)C(=O)C2=CC=CC=C2)C(=O)O	12.2435	-0.898787	12.2435	0.0971863	0.852804	254.285	240.173	254.094	96	0	0.310186	-0.480788	0.480788	0.310186	0.947368	1.57895	2.21053	2.34004	602.401	13.8281	10.5372	10.5372	9.09222	6.01861	6.01861	4.38054	4.38054	3.05522	3.05522	1.84802	1.84802	-2.42	22591.3	13.0221	5.48174	2.881	111.066	5.10653	0	5.78324	0	0	5.96931	9.58907	0	0	0
Ketotifen fumarate	N	CN1CCC(=C2C3=C(C(=O)CC4=CC=CC=C42)SC=C3)CC1.C(=CC(=O)O)C(=O)O	12.5893	-1.25704	12.5893	0.264794	0.712291	425.506	402.322	425.13	156	0	0.328066	-0.478071	0.478071	0.328066	1	1.63333	2.26667	2.75455e-07	1007.72	21.673	16.629	17.4455	14.3631	9.60334	10.483	7.21214	8.12825	5.13817	6.09362	3.70067	4.54157	-3.03	5.64546e+06	21.6734	9.64666	5.11322	178.321	15.113	0	5.78324	0	0	11.9386	4.79454	9.58907	0	11.3368
Labetalol	N	CC(CCC1=CC=CC=C1)NCC(C2=CC(=C(C=C2)O)C(=O)N)O	11.2476	-0.775115	11.2476	0.0172927	0.596839	328.412	304.22	328.179	128	0	0.251966	-0.507122	0.507122	0.251966	1.20833	1.91667	2.58333	1.8473	673.567	17.5267	13.7748	13.7748	11.4692	8.05163	8.05163	5.9902	5.9902	4.03935	4.03935	2.51886	2.51886	-2.37	222955	17.9757	8.47317	5.07776	141.683	21.2635	5.74951	0	0	5.90718	0	4.79454	0	0	0
Lacosamide	N	CC(=O)NC(COC)C(=O)NCC1=CC=CC=C1	11.8361	-0.656285	11.8361	0.152979	0.770192	250.298	232.154	250.132	98	0	0.244754	-0.381997	0.381997	0.244754	1.27778	1.94444	2.5	2.48195	392.483	13.3805	10.6031	10.6031	8.63023	5.70856	5.70856	3.91185	3.91185	2.33689	2.33689	1.50317	1.50317	-1.88	9845.05	14.182	7.44672	4.96743	106.522	15.3704	6.04184	0	11.8144	0	0	9.58907	0	0	0
Lamivudine	N	C1C(OC(S1)CO)N2C=CC(=NC2=O)N	11.4421	-0.431306	11.4421	0.057224	0.703862	229.261	218.173	229.052	82	0	0.351149	-0.392758	0.392758	0.351149	1.8	2.6	3.2	2.2043	408.364	10.8365	7.86735	8.68385	7.20271	4.43053	5.47929	3.07845	4.2709	2.04441	3.15398	1.33006	2.26075	-1.05	3818.11	10.4672	4.21345	2.13787	90.0669	15.5771	17.4818	0	0	0	5.68974	4.5671	4.79454	4.98398	11.7619
Lapatinib Ditosylate	N	CS(=O)(=O)CCNCC1=CC=C(O1)C2=CC3=C(C=C2)N=CN=C3NC4=CC(=C(C=C4)OCC5=CC(=CC=C5)F)Cl.C1=CC=C(C=C1)S(=O)(=O)O.C1=CC=C(C=C1)S(=O)(=O)O.O	13.4308	-4.00282	13.4308	0	0.0661289	915.44	875.12	914.153	322	0	0.29401	-0.487344	0.487344	0.29401	0.754098	1.40984	1.98361	3.18387e-07	2804.59	43.3401	32.143	35.3484	28.4416	17.6566	22.9752	12.7919	18.3019	8.09047	11.0673	5.21187	6.96424	-5.77	9.16862e+12	47.9028	21.658	15.3317	356.514	25.2638	51.6765	0	0	20.2363	0	9.1055	22.7762	16.8356	0
Lenalidomide	N	C1CC(=O)NC(=O)C1N2CC3=C(C2=O)C=CC=C3N	12.2807	-0.586111	12.2807	0.197408	0.549435	259.265	246.161	259.096	98	0	0.254766	-0.39843	0.39843	0.254766	1.26316	2.05263	2.73684	1.89793	596.796	13.5685	10.18	10.18	9.07539	6.09713	6.09713	4.77331	4.77331	3.61831	3.61831	2.60961	2.60961	-2.37	28986.6	11.7054	4.08136	1.75896	109.108	10.6336	6.04184	0	11.8144	5.90718	0	19.7004	0	0	0
Letrozole	N	C1=CC(=CC=C1C#N)C(C2=CC=C(C=C2)C#N)N3C=NC=N3	8.9176	-0.150013	8.9176	0.150013	0.740744	285.31	274.222	285.101	104	0	0.137293	-0.240997	0.240997	0.137293	0.818182	1.31818	1.68182	2.07056	776.56	15.3636	11.5869	11.5869	10.8132	6.65829	6.65829	4.74565	4.74565	3.4122	3.4122	2.32852	2.32852	-3.44	206195	13.5388	5.90376	2.56193	127.252	0	18.6965	0	0	0	0	0	9.66578	15.6225	0
Levocetirizine dihydrochloride	N	C1CN(CCN1CCOCC(=O)O)C(C2=CC=CC=C2)C3=CC=C(C=C3)Cl.Cl.Cl	10.5053	-0.922697	10.5053	0	0.602458	461.817	434.601	460.109	160	0	0.329143	-0.479534	0.479534	0.329143	0.965517	1.55172	2.13793	2.1025e-06	723.711	19.0623	16.0758	18.4648	13.131	9.19636	9.57432	6.68871	7.12514	4.85047	5.10245	3.49276	3.61875	-1.34	1.51559e+06	25.6962	13.0614	7.77633	188.966	9.84339	6.60688	0	0	0	5.96931	9.79982	4.79454	0	24.8141
Lincomycin·HCl	N	CCCC1CC(N(C1)C)C(=O)NC(C2C(C(C(C(O2)SC)O)O)O)C(C)O.Cl	12.8485	-1.41903	12.8485	0	0.35959	443.006	407.726	442.19	166	0	0.237259	-0.391174	0.391174	0.237259	1.28571	1.92857	2.46429	3.91999e-06	500.696	20.3006	16.8936	18.5266	12.7048	9.61872	10.9066	7.79732	8.73334	5.65584	6.51042	4.13229	4.81155	-0.13	784872	25.9059	11.3127	5.72439	176.97	30.4798	29.8519	0	5.90718	0	0	9.69445	0	0	24.1689
Linezolid	N	CC(=O)NCC1CN(C(=O)O1)C2=CC(=C(C=C2)N3CCOCC3)F	14.4479	-0.538079	14.4479	0.189438	0.891597	337.351	317.191	337.144	130	0	0.414317	-0.442046	0.442046	0.414317	1.375	2.125	2.79167	1.69217	633.749	17.1041	13.4574	13.4574	11.5417	7.89199	7.89199	5.78859	5.78859	4.04747	4.04747	2.82065	2.82065	-2.35	354673	16.5058	7.04166	3.58717	138.854	19.6904	11.9212	0	5.90718	0	6.09324	9.69445	9.18495	0	0
Lopinavir	N	CC1=C(C(=CC=C1)C)OCC(=O)NC(CC2=CC=CC=C2)C(CC(CC3=CC=CC=C3)NC(=O)C(C(C)C)N4CCCNC4=O)O	13.8245	-0.991527	13.8245	0.11745	0.199874	628.814	580.43	628.362	246	0	0.317595	-0.483229	0.483229	0.317595	0.891304	1.5	2.08696	1.52153	1411.94	33.0535	27.3695	27.3695	22.1171	16.2114	16.2114	12.5394	12.5394	8.41174	8.41174	6.11593	6.11593	-4.37	1.18489e+10	34.5022	16.8001	9.81328	272.275	30.6937	11.7914	6.60688	5.90718	5.90718	6.03111	9.58907	4.79454	0	0
Loratadine	N	CCOC(=O)N1CCC(=C2C3=C(CCC4=C2N=CC=C4)C=C(C=C3)Cl)CC1	12.0309	-0.2147	12.0309	0.2147	0.704886	382.891	359.707	382.145	140	0	0.409262	-0.449709	0.449709	0.409262	1.14815	1.92593	2.7037	1.75533	896.936	18.8028	15.5027	16.2587	13.169	9.53847	9.91643	6.97712	7.41356	5.37494	5.61004	4.05723	4.25193	-2.33	2.06094e+06	18.0529	7.72995	3.58652	164.359	9.63677	0	0	0	0	6.09324	4.98398	4.79454	0	0
Loxapine succinate	N	CN1CCN(CC1)C2=NC3=CC=CC=C3OC4=C2C=C(C=C4)Cl.C(CC(=O)O)C(=O)O	9.64042	-1.07648	9.64042	0.296296	0.741841	445.903	421.711	445.14	164	0	0.303432	-0.481219	0.481219	0.303432	1	1.64516	2.29032	2.93234e-07	972.862	22.3801	17.1229	17.8788	14.8294	9.85813	10.2361	7.22348	7.65992	4.84958	5.08468	3.16774	3.33984	-3.1	7.88456e+06	22.5822	10.2784	6.19179	184.875	24.7497	17.2725	5.74951	0	0	11.9386	9.58907	4.9924	0	0
Maprotiline·HCl	N	CNCCCC12CCC(C3=CC=CC=C31)C4=CC=CC=C24.Cl	3.30934	0	3.30934	0	0.811268	313.872	289.68	313.16	116	0	0.0209179	-0.319751	0.319751	0.0209179	1	1.59091	2.18182	1.44e-06	616.762	14.2862	13.1399	13.9564	10.3661	8.20096	8.20096	6.55498	6.55498	5.59367	5.59367	4.71834	4.71834	-1.31	130037	15.5806	6.05986	2.10673	139.099	5.31679	0	0	0	0	0	0	0	0	12.407
Maraviroc	N	CC1=NN=C(N1C2CC3CCC(C2)N3CCC(C4=CC=CC=C4)NC(=O)C5CCC(CC5)(F)F)C(C)	13.6107	-2.62081	13.6107	0.0729526	0.529051	499.65	460.338	499.312	196	0	0.247756	-0.349013	0.349013	0.247756	1.05556	1.72222	2.36111	1.23401	1017.82	25.2859	21.5047	21.5047	17.3425	13.7361	13.7361	11.0258	11.0258	8.76001	8.76001	6.8282	6.8282	-2.35	1.76847e+08	25.3059	10.5609	5.3355	212.399	9.88389	11.6488	0	11.8297	0	0	9.69445	8.78083	0	10.1974
Meclozine dihydrochloride	N	CC1=CC(=CC=C1)CN2CCN(CC2)C(C3=CC=CC=C3)C4=CC=C(C=C4)Cl.Cl.Cl	6.13509	0	6.13509	0	0.431795	463.88	434.648	462.14	160	0	0.0602203	-0.296542	0.296542	0.0602203	0.766667	1.4	2.03333	1.60167e-06	891.782	19.3467	17.2073	19.5962	13.6867	10.0126	10.3906	7.66594	8.10238	5.56175	5.81373	4.14284	4.26883	-1.55	3.43966e+06	24.717	11.737	6.22745	197.223	0	0	0	0	0	0	9.79982	0	0	24.8141
Meclofenamate·Na	N	CC1=C(C(=C(C=C1)Cl)NC2=CC=CC=C2C(=O)[O-])Cl.[Na+]	11.0317	-1.26111	11.0317	0	0.834451	318.135	308.055	316.999	98	0	1	-0.544733	1	0.544733	1.15	1.8	2.45	2e-06	647.066	13.9912	11.0365	14.5484	9.00291	5.52425	6.28018	4.01131	4.79647	2.69084	3.49289	1.67604	2.14117	-0.71	18508.1	17.3418	7.3417	3.68412	148.744	15.2179	0	0	0	0	29.5573	0	0	0	0
Mefenamic acid	N	CC1=C(C(=CC=C1)NC2=CC=CC=C2C(=O)O)	11.0389	-0.929858	11.0389	0.272228	0.844014	227.263	214.159	227.095	86	0	0.33731	-0.477583	0.477583	0.33731	1.11765	1.88235	2.58824	2.32948	549.423	12.2507	9.47426	9.47426	8.1647	5.32645	5.32645	3.84522	3.84522	2.45455	2.45455	1.65693	1.65693	-2.29	7938.37	11.203	4.69904	2.63514	99.724	10.4233	0	0	0	0	5.96931	0	4.79454	0	0
Meloxicam	N	CC1=CN=C(S1)NC(=O)C2=C(C3=CC=CC=C3S(=O)(=O)N2C)O	12.5086	-3.89732	12.5086	0.0401453	0.861367	351.409	338.305	351.035	120	0	0.278117	-0.504862	0.504862	0.278117	1.34783	2.04348	2.69565	2.08683	931.004	16.7757	12.2696	13.9026	10.8194	6.57466	8.83122	4.8961	8.06855	3.37663	6.0203	2.25099	4.30845	-2.39	168047	15.5036	5.35583	2.47092	136.504	5.10653	0	16.5878	0	15.9305	0	14.4165	13.4018	0	11.3368
Mepenzolate bromide	N	C[N+]1(CCCC(C1)OC(=O)C(C2=CC=CC=C2)(C3=CC=CC=C3)O)C.[Br-]	13.066	-1.79453	13.066	0	0.546529	420.347	394.139	419.11	140	0	0.347682	-1	1	0.347682	1.03846	1.53846	2	2.43e-06	679.051	17.916	15.2682	16.8542	11.9165	8.7823	8.7823	7.45392	7.45392	4.93967	4.93967	3.57475	3.57475	-1.69	450332	20.6198	8.33472	4.34103	165.319	31.3079	6.54476	6.10397	5.60105	0	5.96931	0	4.79454	0	0
Mestranol	N	CC12CCC3C(C1CCC2(C#C)O)CCC4=C3C=CC(=C4)OC	10.9556	-0.899978	10.9556	0.104275	0.796835	310.437	284.229	310.193	122	0	0.130336	-0.496758	0.496758	0.130336	1.26087	2.08696	2.82609	1.69616	672.909	16.2423	14.1396	14.1396	11.0211	8.89211	8.89211	7.97969	7.97969	7.32406	7.32406	5.93884	5.93884	-1.46	259558	15.0903	5.01622	1.92635	138.795	9.84339	11.3506	0	0	0	0	0	0	0	6.42335
Metaproterenol Hemisulfate (Orciprenaline)	N	CC(C)NCC(C1=CC(=CC(=C1)O)O)O.CC(C)NCC(C1=CC(=CC(=C1)O)O)O.OS(=O)(=O)O	9.73356	-4.66667	9.73356	0.0475954	0.224312	520.601	484.313	520.209	200	0	0.394347	-0.507811	0.507811	0.394347	0.628571	0.857143	1.05714	5.55333e-07	885.726	27.3446	19.9902	20.8067	15.9721	10.5611	11.9581	8.17081	9.06648	4.05818	4.05818	2.55121	2.55121	-2.65	8.71103e+06	32.35	15.3666	17.4407	204.647	41.2727	22.998	0	0	0	10.399	9.1055	0	8.4178	0
Metformin·HCl	N	CN(C)C(=N)N=C(N)N.Cl	7.05222	-0.0891667	7.05222	0	0.323557	165.628	153.532	165.078	60	0	0.219974	-0.369752	0.369752	0.219974	1.4	1.8	1.9	0	136.583	7.43916	5.95738	6.77387	4.03658	2.3926	2.3926	1.7547	1.7547	0.658608	0.658608	0.222285	0.222285	-0.97	60.4718	11.7817	4.86688	5.17225	66.0075	16.3672	0	5.95955	5.95955	0	0	5.40928	0	4.9924	12.407
Methenamine hippurate	N	C1N2CN3CN1CN(C2)C3.C1=CC=C(C=C1)C(=O)NCC(=O)O	11.1747	-1.05159	11.1747	0.353445	0.776013	319.365	298.197	319.164	124	0	0.322481	-0.47993	0.47993	0.322481	0.869565	1.30435	1.69565	1.38942e-07	508.961	16.2338	12.8891	12.8891	11.0974	7.54438	7.54438	5.97425	5.97425	3.83615	3.83615	3.08119	3.08119	-2	198584	15.879	7.05078	4.26036	134.411	10.4233	6.54476	0	0	5.90718	5.96931	29.1887	0	0	0
Methocarbamol	N	COC1=CC=CC=C1OCC(COC(=O)N)O	10.3065	-0.937581	10.3065	0.0201852	0.757667	241.243	226.123	241.095	94	0	0.404084	-0.49287	0.49287	0.404084	1.35294	2	2.58824	2.41076	368.634	12.6734	9.45852	9.45852	8.13023	4.99282	4.99282	3.24573	3.24573	1.91828	1.91828	1.15046	1.15046	-1.95	6050.14	13.1164	6.59337	4.60412	98.8924	25.0508	19.3177	11.499	0	0	6.09324	0	4.79454	0	0
Metoclopramide	N	CCN(CC)CCNC(=O)C1=CC(=C(C=C1OC)N)Cl	12.137	-0.212124	12.137	0.212124	0.755813	299.802	277.626	299.14	112	0	0.254647	-0.495842	0.495842	0.254647	1.4	2.05	2.6	2.69937	461.977	15.121	12.2022	12.9581	9.52761	6.6653	7.04327	4.35679	4.76399	3.17145	3.49877	1.87805	2.04171	-1.46	23853.7	16.5939	7.96804	4.28252	124.579	20.6872	5.74951	0	0	5.90718	0	4.79454	0	0	0
Metolazone	N	CC1NC2=CC(=C(C=C2C(=O)N1C3=CC=CC=C3C)S(=O)(=O)N)Cl	12.9775	-4.02467	12.9775	0.0202855	0.855302	365.842	349.714	365.06	126	0	0.261613	-0.364339	0.364339	0.261613	1.25	1.91667	2.54167	2.16741	943.579	17.6459	13.077	14.6494	11.1974	7.21975	9.14404	5.65518	7.59222	3.95446	5.33004	2.81478	3.9139	-2.09	186246	16.7568	5.76752	2.74693	144.818	5.31679	11.0613	0	10.0233	5.90718	0	9.69445	13.5568	0	0
Metyrapone	N	CC(C)(C1=CN=CC=C1)C(=O)C2=CN=CC=C2	12.3991	-0.586019	12.3991	0.0542593	0.755476	226.279	212.167	226.111	86	0	0.173918	-0.293138	0.293138	0.173918	1.05882	1.70588	2.23529	2.37194	506.26	12.3031	9.92148	9.92148	8.12103	5.47495	5.47495	4.43752	4.43752	2.87461	2.87461	1.72148	1.72148	-2.03	8781.08	11.4553	4.45404	2.22849	100.549	0	0	5.78324	0	0	0	14.7625	0	0	0
Mexiletine·HCl	N	CC1=C(C(=CC=C1)C)OCC(C)N.Cl	5.61539	0	5.61539	0	0.840953	215.724	197.58	215.108	80	0	0.124683	-0.491436	0.491436	0.124683	1.28571	1.78571	2.21429	1.69e-06	266.366	9.84493	8.91035	9.72685	6.10906	4.55575	4.55575	3.50922	3.50922	1.89933	1.89933	1.24162	1.24162	-0.73	723.132	13.27	5.88732	3.56113	91.8626	10.4705	12.3564	0	0	0	0	0	0	0	12.407
Mianserin	N	CN1CCN2C(C1)C3=CC=CC=C3CC4=CC=CC=C42	2.61227	0.494074	2.61227	0.494074	0.721259	264.372	244.212	264.163	102	0	0.0672347	-0.361661	0.361661	0.0672347	0.9	1.65	2.55	1.90177	634.82	13.5267	11.919	11.919	9.8265	7.43643	7.43643	5.97574	5.97574	4.6795	4.6795	3.63989	3.63989	-1.8	76322.1	11.98	4.63713	1.832	120.186	9.79982	0	0	0	0	0	0	0	0	0
Miconazole	N	C1=CC(=C(C=C1Cl)Cl)COC(CN2C=CN=C2)C3=C(C=C(C=C3)Cl)Cl	6.36539	-0.286378	6.36539	0.286378	0.461691	416.135	402.023	413.986	130	0	0.102252	-0.366867	0.366867	0.102252	0.96	1.68	2.32	1.82699	852.287	17.8112	13.0022	16.026	12.0249	7.48921	9.00107	5.46069	7.14796	3.70034	4.84971	2.41877	3.41201	-1.23	584931	18.5578	8.43416	4.90074	165.606	9.30396	6.10397	0	0	0	0	0	4.98398	0	0
Minocycline	N	CN(C)C1C2CC3CC4=C(C=CC(=C4C(=C3C(=O)C2(C(=C(C1=O)C(=O)N)O)O)O)O)N(C)C	13.6834	-2.62569	13.6834	0.0637765	0.393816	457.483	430.267	457.185	176	0	0.25545	-0.507737	0.507737	0.25545	1.12121	1.75758	2.30303	1.99203	1166.83	24.566	18.7863	18.7863	15.333	10.5045	10.5045	9.31338	9.31338	7.06127	7.06127	5.6466	5.6466	-3.37	1.29578e+07	22.8108	7.32353	2.90295	189.76	31.0597	22.8409	11.3843	5.78324	5.90718	0	19.2835	0	0	0
Mirtazapine	N	CN1CCN2C(C1)C3=CC=CC=C3CC4=C2N=CC=C4	4.67909	0.431574	4.67909	0.431574	0.72928	265.36	246.208	265.158	102	0	0.132147	-0.346746	0.346746	0.132147	1.05	1.9	2.85	1.90177	637.637	13.5267	11.7889	11.7889	9.8265	7.29623	7.29623	5.83316	5.83316	4.51801	4.51801	3.49141	3.49141	-1.87	76322.1	11.9155	4.59905	1.81293	119.406	9.79982	5.81786	0	0	0	0	0	4.98398	0	0
Mitotane	N	C1=CC=C(C(=C1)C(C2=CC=C(C=C2)Cl)C(Cl)Cl)Cl	6.20087	-0.577708	6.20087	0.167315	0.615021	320.046	309.966	317.954	94	0	0.118278	-0.104335	0.118278	0.104335	0.777778	1.38889	1.94444	2.46762	519.572	13.121	9.28536	12.3091	8.59222	5.3738	7.0026	3.88519	5.89261	2.72138	3.82152	1.8582	2.7999	-0.4	12244.4	14.0185	6.16421	3.12892	126.431	0	4.83627	0	0	0	0	0	0	0	23.2019
Modafinil	N	CC1=C2COC(=O)C2=C(C(=C1OC)CC=C(C)CCC(=O)OCCN3CCOCC3)O	12.0226	-0.513862	12.0226	0.0911829	0.469017	433.501	402.253	433.21	170	0	0.342193	-0.50659	0.50659	0.342193	1.25806	2	2.70968	1.53098	856.216	22.3801	18.4923	18.4923	14.9179	10.617	10.617	7.84418	7.84418	5.8	5.8	3.89118	3.89118	-2.58	9.73058e+06	23.0909	10.6363	5.56612	182.265	24.054	30.2762	0	0	0	11.9386	9.69445	4.79454	0	0
Moexipril·HCl	N	CC1=C2COC(=O)C2=C(C(=C1OC)CC=C(C)CCC(=O)O)O	11.8023	-0.852501	11.8023	0.0565396	0.6182	320.341	300.181	320.126	124	0	0.342193	-0.50659	0.50659	0.342193	1.3913	2.08696	2.69565	2.36789	687.059	17.1459	13.4332	13.4332	10.8623	7.32177	7.32177	5.56343	5.56343	4.03547	4.03547	2.71053	2.71053	-2.5	130529	16.8634	6.726	3.30623	133.889	19.6868	23.6694	0	0	0	11.9386	4.79454	4.79454	0	0
Montelukast·Na	N	C1=CC=C(C=C1)C(C2=CC=CC=C2)S(=O)CC(=O)N	12.3648	-1.36441	12.3648	0.130501	0.905545	273.357	258.237	273.082	98	0	0.229575	-0.368878	0.368878	0.229575	0.947368	1.36842	1.73684	2.39631	529.714	13.6649	10.3601	11.1766	9.18154	5.93611	7.3182	4.1928	5.71437	2.75205	4.3912	1.97522	3.3437	-1.94	22883.1	13.4907	6.29222	3.51349	114.459	5.73367	5.75285	0	5.90718	0	0	9.00344	0	0	0
Moxifloxacin·HCl	N	COC1=C2C(=CC(=C1N3CC4CCCNC4C3)F)C(=O)C(=CN2C5CC5)C(=O)O.Cl	15.3202	-1.30144	15.3202	0	0.764865	437.899	412.699	437.152	162	0	0.340723	-0.492238	0.492238	0.340723	1.3	2.06667	2.7	2.178e-06	1054.62	20.2837	16.6891	17.5056	13.9904	10.1621	10.1621	8.31982	8.31982	6.48845	6.48845	4.9535	4.9535	-2.32	7.88712e+06	20.9328	7.73933	3.22158	178.764	24.6272	11.2508	11.5667	5.42879	0	5.96931	4.79454	9.18495	0	12.407
Mycophenolic acid	N	CC(C)(C)NCC(COC1=CC=CC2=C1CC(C(C2)O)O)O	9.99506	-0.759509	9.99506	0.0484727	0.641468	309.406	282.19	309.194	124	0	0.122501	-0.490547	0.490547	0.122501	1.22727	1.90909	2.59091	1.95183	497.923	16.3281	13.5424	13.5424	10.2598	7.7884	7.7884	7.0325	7.0325	3.81576	3.81576	2.54467	2.54467	-1.14	58912.9	17.2176	6.95939	4.67826	131.486	25.3732	18.4604	0	0	0	0	0	0	0	0
Naratriptan·HCl	N	C1CC2=C(C=CC(=C2)F)OC1C(CNCC(C3CCC4=C(O3)C=CC(=C4)F)O)O.Cl	11.6093	-3.15766	11.6093	0	0.848175	371.934	345.726	371.143	134	0	0.211166	-0.360879	0.360879	0.211166	1.29167	2	2.66667	2.08333e-06	780.23	16.4494	14.2096	15.8426	10.9823	8.17991	9.83218	6.4745	8.52049	4.90702	6.27061	3.3565	4.06505	-1.08	211677	19.2475	7.86711	4.30344	149.824	9.88389	0	0	10.0233	0	0	0	13.1399	0	12.407
Nebivolol·HCl	N	C1CC2=C(C=CC(=C2)F)OC1C(CNCC(C3CCC4=C(O3)C=CC(=C4)F)O)O.Cl	13.2803	-0.753353	13.2803	0	0.642752	441.902	415.694	441.152	164	0	0.126052	-0.48738	0.48738	0.126052	0.833333	1.26667	1.7	2.56e-06	799.526	20.3801	16.3912	17.2077	13.9912	9.96396	9.96396	7.68699	7.68699	5.56341	5.56341	3.94011	3.94011	-1.93	4.36504e+06	22.7485	9.91792	5.21181	179.976	25.0036	47.5493	0	0	0	0	0	8.78083	0	12.407
Nelfinavir mesylate	N	CC1=C(C=CC=C1O)C(=O)NC(CSC2=CC=CC=C2)C(CN3CC4CCCCC4CC3C(=O)NC(C)(C)C)O.CS(=O)(=O)O	13.4609	-3.66667	13.4609	0.0123659	0.195564	663.903	614.511	663.301	250	0	0.261427	-0.507661	0.507661	0.261427	1.04444	1.66667	2.28889	1.02225e-06	1374.41	33.3632	26.9008	28.5337	21.0139	15.4541	18.288	13.2033	15.7628	8.22826	9.35954	6.0617	7.08878	-2.64	2.81338e+09	36.8243	16.2649	12.2375	271.669	20.8466	5.74951	0	5.90718	16.0253	0	19.0417	0	8.4178	11.7619
Nisoldipine	N	CC1=C(C(C(=C(N1)C)C(=O)OCC(C)C)C2=CC=CC=C2[N+](=O)[O-])C(=O)O	12.7472	-1.25943	12.7472	0.0629167	0.445925	374.393	352.217	374.148	144	0	0.336264	-0.477802	0.477802	0.336264	1.22222	1.81481	2.37037	2.67192	853.511	20.3006	15.6069	15.6069	12.6456	8.46973	8.46973	6.74875	6.74875	4.2029	4.2029	3.0771	3.0771	-3.16	606213	20.1556	8.02716	4.15853	156.224	15.1602	0	0	0	5.68739	11.9386	10.1143	9.58907	0	0
Nortriptyline·HCl	N	CNCCC=C1C2=CC=CC=C2CCC3=CC=CC=C31.Cl	3.22626	0	3.22626	0	0.835646	299.845	277.669	299.144	110	0	-0.00169394	-0.319443	0.319443	0.00169394	0.904762	1.42857	1.95238	1.61333e-06	581.468	13.7862	12.4328	13.2493	9.89818	7.41228	7.41228	5.32432	5.32432	4.02155	4.02155	2.99731	2.99731	-1.57	64665.1	15.812	7.44164	3.36868	133.051	5.31679	0	0	0	0	0	0	0	0	12.407
Nystatin	N	CC1C=CC=CCCC=CC=CC=CC=CC(CC2C(C(CC(O2)(CC(C(CCC(CC(CC(CC(=O)OC(C(C1O)C)C)O)O)O)O)O)O)O)C(=O)O)OC3C(C(C(C(O3)C)O)N)O	12.6209	-2.35345	12.6209	0.137541	0.175292	926.107	850.507	925.503	370	0	0.311304	-0.480883	0.480883	0.311304	0.692308	1.27692	1.93846	1.83731	1619.95	48.4318	37.8378	37.8378	30.6155	22.6343	22.6343	17.8466	17.8466	12.2428	12.2428	8.11227	8.11227	-3.18	26516073899290	56.1446	27.5878	18.7915	381.225	80.8529	18.1258	12.0771	0	0	11.9386	9.58907	0	0	0
Ofloxacin	N	CC1COC2=C3N1C=C(C(=O)C3=CC(=C2N4CCN(CC4)C)F)C(=O)O	14.9837	-1.31533	14.9837	0.0433588	0.87474	361.373	341.213	361.144	138	0	0.340723	-0.486917	0.486917	0.340723	1.30769	2	2.65385	2.00409	963.288	18.5851	14.6591	14.6591	12.3799	8.591	8.591	6.96696	6.96696	5.19184	5.19184	3.68877	3.68877	-2.61	825394	16.8368	5.97977	2.43846	148.732	24.2103	17.8577	11.5667	5.42879	0	5.96931	4.79454	9.18495	0	0
Olopatadine	N	CN(C)CCC=C1C2=CC=CC=C2COC3=C1C=C(C=C3)CC(=O)O	11.0802	-0.8259	11.0802	0.0137942	0.905755	337.419	314.235	337.168	130	0	0.307315	-0.488239	0.488239	0.307315	1.2	2	2.76	2.07902	808.539	17.8112	14.6582	14.6582	12.0417	8.45415	8.45415	6.5566	6.5566	4.30498	4.30498	3.09458	3.09458	-2.59	477817	17.2401	7.5324	4.08984	147.907	14.7433	12.3564	0	0	0	5.96931	4.79454	0	0	0
Ondansetron	N	CC1=NC=CN1CC2CCC3=C(C2=O)C4=CC=CC=C4N3	12.8756	0.0459316	12.8756	0.0459316	0.783252	279.343	262.207	279.137	106	0	0.16967	-0.357774	0.357774	0.16967	1.38095	2.2381	3.04762	1.72578	827.548	14.397	11.9654	11.9654	10.2372	7.35337	7.35337	5.7508	5.7508	4.48445	4.48445	3.32878	3.32878	-2.36	140329	12.3859	4.58464	1.9012	122.363	9.55108	5.8244	5.78324	0	0	0	4.79454	4.98398	0	0
Oseltamivir phosphate	N	CCC(CC)OC1C=C(CC(C1NC(=O)C)N)C(=O)OCC.OP(=O)(O)O	11.954	-4.63889	11.954	0.061346	0.293693	410.404	379.156	410.182	158	0	0.466474	-0.462632	0.466474	0.462632	1.2963	1.81481	2.22222	1.19127e-06	550.359	21.1983	16.1226	17.0171	12.4215	8.76533	10.3305	6.05914	7.0857	3.8041	3.8041	2.62085	2.62085	-1.29	274256	25.71	12.2241	11.2147	158.896	35.2044	0	0	5.90718	0	13.792	4.79454	9.35959	0	0
Oxethazaine	N	CC(C)(CC1=CC=CC=C1)N(C)C(=O)CN(CCO)CC(=O)N(C)C(C)(C)CC2=CC=CC=C2	13.1323	-0.387107	13.1323	0.0755741	0.520578	467.654	426.326	467.315	186	0	0.236458	-0.395044	0.395044	0.236458	0.705882	1.05882	1.38235	2.01033	839.508	25.3552	21.6215	21.6215	15.9584	11.9047	11.9047	10.2894	10.2894	6.65727	6.65727	4.05326	4.05326	-2.7	1.69902e+07	27.5438	12.1343	7.95868	204.724	14.9063	0	0	11.8144	0	0	14.489	0	0	0
Palonosetron·HCl	N	C1CC2CN(C(=O)C3=CC=CC(=C23)C1)C4CN5CCC4CC5.Cl	13.1375	0	13.1375	0	0.788746	332.875	307.675	332.166	124	0	0.253978	-0.333474	0.333474	0.253978	1.04348	1.86957	2.6087	1.352e-06	623.796	14.6814	13.539	14.3555	10.8097	8.96166	8.96166	7.63042	7.63042	6.5337	6.5337	5.41344	5.41344	-1.06	274279	15.4667	5.78405	2.31687	143.987	9.79982	0	0	0	5.90718	0	4.79454	0	0	12.407
Pazopanib·HCl	N	CC1=C(C=C(C=C1)NC2=NC=CC(=N2)N(C)C3=CC4=NN(C(=C4C=C3)C)C)S(=O)(=O)N.Cl	11.7798	-3.82198	11.7798	0	0.45438	473.99	449.798	473.14	168	0	0.237887	-0.329236	0.329236	0.237887	1.09375	1.84375	2.5625	2.89e-06	1402.8	22.3361	18.0652	19.6982	14.63	9.53911	11.0854	7.35822	8.88806	5.23689	6.28977	3.37021	4.17827	-3.21	8.68058e+06	23.4531	8.73293	4.51954	192.297	10.2167	5.81786	0	15.9716	0	0	4.6818	18.5407	10.0827	12.407
Pemirolast potassium	N	CC1=CC=CN2C1=NC=C(C2=O)C3=NN=N[N-]3.[K+]	12.1665	-0.228241	12.1665	0	0.431519	266.305	259.249	266.032	84	0	1	-0.330173	1	0.330173	1.38889	2.22222	2.94444	1.20333e-06	735.708	11.8281	9.90093	13.024	8.27086	4.93257	4.93257	3.56433	3.56433	2.48719	2.48719	1.65298	1.65298	-0.933636	15536.3	13.4969	5.36752	2.16976	144.059	5.09868	5.64718	0	0	5.55927	51.3845	19.5073	4.98398	5.21339	0
Phenacetin	N	CCOC1=CC=C(C=C1)NC(=O)	10.0425	0.648497	10.0425	0.648497	0.688767	165.192	154.104	165.079	64	0	0.211012	-0.493887	0.493887	0.211012	1.41667	2.08333	2.58333	2.64092	243.21	8.81155	6.91035	6.91035	5.8637	3.79565	3.79565	2.21958	2.21958	1.39091	1.39091	0.882094	0.882094	-1.51	611.231	8.58533	4.38487	2.26848	71.3512	10.0537	5.74951	0	6.4101	0	0	4.79454	0	0	0
Phenoxybenzamine·HCl	N	CC(COC1=CC=CC=C1)N(CCCl)CC2=CC=CC=C2.Cl	5.94125	0	5.94125	0	0.650518	340.294	317.11	339.116	120	0	0.118876	-0.491978	0.491978	0.118876	1	1.59091	2.18182	2.42e-06	507.01	14.916	12.821	14.3934	10.292	7.31123	7.84576	5.11813	5.4961	3.45797	3.627	2.22072	2.43783	-1.22	73240	18.8281	10.4967	6.26645	144.008	4.73686	12.3564	0	0	0	0	4.89991	0	0	24.008
Pilocarpine·HCl	N	CCC1C(COC1=O)CC2=CN=CN2C.Cl	11.3845	-0.0373441	11.3845	0	0.758764	244.722	227.586	244.098	90	0	0.308855	-0.465125	0.465125	0.308855	1.625	2.375	2.9375	1.28e-06	364.621	10.8365	9.54989	10.3664	7.21955	5.33843	5.33843	4.10487	4.10487	3.13907	3.13907	2.15592	2.15592	-1.03	4051.76	13.0368	5.34416	2.37544	101.412	9.30396	0	0	0	0	5.96931	4.79454	4.98398	0	12.407
Pioglitazone·HCl	N	CCC1=CN=C(C=C1)CCOC2=CC=C(C=C2)CC3C(=O)NC(=O)S3.Cl	11.589	-0.336634	11.589	0	0.779476	392.908	371.74	392.096	138	0	0.285946	-0.493193	0.493193	0.285946	1.11538	1.84615	2.42308	2.43e-06	750.384	17.6481	14.4357	16.0687	12.1354	8.3081	9.18775	5.84108	7.0166	4.03261	5.01401	2.54907	3.40875	-2.05	630076	20.2642	9.59339	5.47443	162.885	4.73686	5.74951	0	5.90718	5.23921	0	19.8898	0	0	12.407
Piroxicam	N	CN1C(=C(C2=CC=CC=C2S1(=O)=O)O)C(=O)NC3=CC=CC=N3	12.5019	-3.90593	12.5019	0.0468647	0.870184	331.353	318.249	331.063	118	0	0.277488	-0.504862	0.504862	0.277488	1.17391	1.86957	2.56522	2.09328	907.329	16.6125	12.0934	12.9099	10.9256	6.66641	8.10648	4.83501	6.77269	3.44139	5.25685	2.29437	3.69231	-2.87	164390	15.0422	5.39806	2.42325	132.499	10.4233	5.81786	11.4562	0	15.9305	0	9.09975	13.4018	0	0
Pitavastatin calcium	N	C1CC1C2=NC3=CC=CC=C3C(=C2C=CC(CC(CC(=O)[O-])O)O)C4=CC=C(C=C4)F.C1CC1C2=NC3=CC=CC=C3C(=C2C=CC(CC(CC(=O)[O-])O)O)C4=CC=C(C=C4)F.[Ca+2]	13.5708	-1.36387	13.5708	0	0.0842655	880.998	834.63	880.285	320	0	2	-0.550068	2	0.550068	0.587302	0.936508	1.26984	2.06429e-07	2432.8	43.9149	34.4473	36.6556	29.8374	20.6967	20.6967	15.9523	15.9523	10.9149	10.9149	7.70056	7.70056	-4.92026	7.81734e+13	47.5564	21.6397	12.6329	392.854	40.2282	11.6344	0	0	0	37.7382	9.96796	8.78083	0	0
Pramipexole dihydrochloride monohydrate	N	CCCNC1CCC2=C(C1)SC(=N2)N.O.Cl.Cl	5.69091	0	5.69091	0	0.889425	302.271	281.103	301.078	102	0	0.17998	-0.41151	0.41151	0.17998	1.47059	2.17647	2.82353	0	322.5	9.96626	9.86219	12.3117	6.79202	5.26708	6.08357	3.81582	4.93102	2.6392	3.58832	1.91762	2.87594	-0.07	2365.73	19.2739	8.93966	4.97363	118.517	16.5266	0	5.13156	0	0	0	0	4.98398	0	36.1509
Pravastatin·Na	N	CCC(C)C(=O)OC1CC(C=C2C1C(C(C=C2)C)CCC(CC(CC(=O)[O-])O)O)O.[Na+]	12.425	-1.34514	12.425	0	0.264514	446.516	411.236	446.228	170	0	1	-0.550068	1	0.550068	1.29032	1.96774	2.58065	4.80499e-06	662.31	22.4219	19.0681	21.0681	14.1163	10.9628	10.9628	8.85905	8.85905	6.43487	6.43487	4.51115	4.51115	-0.7	2.48757e+06	28.333	13.1147	8.29771	206.404	29.9575	6.10397	0	0	0	35.5266	4.79454	0	0	0
Praziquantel	N	C1CCC(CC1)C(=O)N2CC3C4=CC=CC=C4CCN3C(=O)C2	12.8404	0.0497598	12.8404	0.0497598	0.799367	312.413	288.221	312.184	122	0	0.242284	-0.331977	0.331977	0.242284	1.08696	1.86957	2.69565	1.56762	621.551	15.8112	13.539	13.539	11.2372	8.8989	8.8989	7.10544	7.10544	5.71824	5.71824	4.45003	4.45003	-1.84	314436	14.7334	5.98665	2.64245	137.001	9.79982	0	0	11.8144	0	0	9.58907	0	0	0
Prazosin	N	COC1=C(C=C2C(=C1)C(=NC(=N2)N3CCN(CC3)C(=O)C4=CC=CO4)N)O	12.3536	-0.129064	12.3536	0.0111909	0.712721	369.381	350.229	369.144	140	0	0.289168	-0.504201	0.504201	0.289168	1.25926	2.03704	2.7037	1.54254	981.081	18.9659	14.7533	14.7533	13.0629	8.4852	8.4852	6.2066	6.2066	4.59573	4.59573	3.12626	3.12626	-3.49	2.30597e+06	16.9506	6.67179	3.07301	154.516	29.794	5.81786	17.2593	5.94834	5.90718	0	4.79454	4.98398	4.98398	0
Procainamide·HCl	N	CCN(CC)CCNC(=O)C1=CC=C(C=C1)N.Cl	11.7437	-0.0442999	11.7437	0	0.775469	271.792	249.616	271.145	102	0	0.250826	-0.398728	0.398728	0.250826	1.22222	1.77778	2.27778	2.89e-06	349.759	12.6734	10.9789	11.7954	8.16823	6.03062	6.03062	3.90479	3.90479	2.78089	2.78089	1.60394	1.60394	-1.26	6430.78	16.74	8.77618	5.38133	114.95	15.9504	0	0	0	5.90718	0	4.79454	0	0	12.407
Promethazine	N	CC(CN1C2=CC=CC=C2SC3=CC=CC=C31)N(C)	3.32537	0.448345	3.32537	0.448345	0.910409	270.401	252.257	270.119	98	0	0.0552901	-0.338073	0.338073	0.0552901	1	1.52632	2.05263	2.05764	536.967	13.2423	11.2587	12.0752	9.29202	6.60066	7.41716	4.83784	5.92162	3.48125	4.61152	2.34299	3.43874	-1.45	33715.1	12.5771	5.27249	2.35763	118.375	10.2167	0	0	0	0	0	0	0	0	0
Propafenone·HCl	N	CCCNCC(COC1=CC=CC=C1C(=O)CCC2=CC=CC=C2)O.Cl	12.5395	-0.598123	12.5395	0	0.463148	377.912	349.688	377.176	142	0	0.166427	-0.490082	0.490082	0.166427	1.11538	1.80769	2.53846	3.38e-06	648.714	17.9076	15.1881	16.0046	12.2027	8.88097	8.88097	6.07389	6.07389	3.90899	3.90899	2.55043	2.55043	-1.88	475090	22.1615	12.4695	7.56271	161.545	15.1602	18.4604	5.78324	0	0	0	4.79454	0	0	12.407
Propranolol·HCl	N	CC(C)NCC(COC1=CC=CC2=CC=CC=C21)O.Cl	9.84395	-0.498733	9.84395	0	0.860683	295.81	273.634	295.134	110	0	0.126759	-0.490195	0.490195	0.126759	1.1	1.8	2.55	2e-06	525.371	13.6649	11.8741	12.6906	9.1647	6.68579	6.68579	5.00506	5.00506	2.94258	2.94258	1.93819	1.93819	-1.29	22327.7	16.7634	8.0989	4.67222	125.913	15.1602	18.4604	0	0	0	0	0	0	0	12.407
Protriptyline·HCl	N	CNCCCC1C2=CC=CC=C2C=CC3=CC=CC=C13.Cl	3.25522	0	3.25522	0	0.805299	299.845	277.669	299.144	110	0	0.0101626	-0.319752	0.319752	0.0101626	0.857143	1.38095	1.90476	1.61333e-06	568.968	13.7862	12.3804	13.1969	9.89818	7.40454	7.40454	5.38954	5.38954	4.10488	4.10488	3.10109	3.10109	-1.57	64665.1	15.812	7.44164	3.36868	133.051	5.31679	0	0	0	0	0	0	0	0	12.407
Pyrazinamide	N	C1=CN=C(C=N1)C(=O)N	10.3206	-0.552685	10.3206	0.19213	0.550757	123.115	118.075	123.043	46	0	0.268401	-0.364209	0.364209	0.268401	1.55556	2.33333	2.66667	2.98145	208.703	6.69023	4.61208	4.61208	4.30453	2.36301	2.36301	1.4549	1.4549	0.815626	0.815626	0.426332	0.426332	-1.45	129.225	5.68245	2.21218	1.21831	51.7371	5.73367	5.69393	0	0	5.90718	0	9.77852	4.98398	0	0
Pyrimethamine	N	CCC1=C(C(=NC(=N1)N)N)C2=CC=C(C=C2)Cl	5.90375	0.205614	5.90375	0.205614	0.856137	248.717	235.613	248.083	88	0	0.221727	-0.383007	0.383007	0.221727	1.11765	1.76471	2.35294	2.61351	536.947	12.4138	9.4436	10.1995	8.11339	5.29279	5.67075	3.64919	4.08562	2.49702	2.74899	1.73321	1.85919	-1.81	7328.29	11.6689	4.59061	2.31347	104.641	11.4673	5.81786	0	5.94834	0	0	0	4.98398	4.98398	0
Quetiapine	N	C1CN(CCN1CCOCCO)C2=NC3=CC=CC=C3SC4=CC=CC=C42	8.79486	0.0897786	8.79486	0.0897786	0.80487	383.517	358.317	383.167	142	0	0.137317	-0.39398	0.39398	0.137317	0.925926	1.66667	2.48148	1.5034	803.519	18.4765	15.381	16.1975	13.3477	9.45849	10.275	6.66602	7.7498	4.89879	6.03983	3.45359	4.47127	-1.86	2.56174e+06	18.5008	8.88592	4.35262	164.207	14.7433	5.83562	0	0	0	0	4.89991	4.9924	0	0
Quinacrine	N	CCN(CC)CCCC(C)NC1=C2C=C(C=CC2=NC3=C1C=CC(=C3)Cl)O	9.9796	0.245231	9.9796	0.245231	0.490284	385.939	357.715	385.192	144	0	0.115908	-0.50794	0.50794	0.115908	1.07407	1.85185	2.59259	1.89496	924.214	19.3885	16.2966	17.0525	13.0116	9.72304	10.101	7.06422	7.50066	5.11614	5.35123	3.5403	3.70665	-2.04	1.19633e+06	19.7142	8.76553	4.62921	165.706	15.3232	5.74951	0	0	0	0	0	4.98398	0	0
Quinidine·HCl·H2O	N	COC1=CC2=C(C=CN=C2C=C1)C(C3CC4CCN3CC4C=C)O.Cl	11.1519	-0.503545	11.1519	0	0.846143	360.885	335.685	360.16	134	0	0.119124	-0.496743	0.496743	0.119124	1.4	2.24	2.92	1.8225e-06	766.445	16.6814	14.4672	15.2837	11.707	8.68299	8.68299	6.97439	6.97439	5.81948	5.81948	4.44431	4.44431	-1.62	512500	18.1795	7.32145	3.14333	154.467	9.84339	5.74951	0	0	0	0	9.88389	0	0	18.986
Quinine sulfate	N	COC1=CC2=C(C=CN=C2C=C1)C(C3CC4CCN3CC4C=C)O.COC1=CC2=C(C=CN=C2C=C1)C(C3CC4CCN3CC4C=C)O.O.O.OS(=O)(=O)O	11.1519	-4.66667	11.1519	0	0.14668	782.957	728.525	782.356	300	0	0.394347	-0.496743	0.496743	0.394347	0.727273	1.10909	1.41818	2.11345e-07	1896.82	37.8629	31.237	32.0535	25.4141	18.0645	19.4614	14.3966	15.2923	11.639	11.639	8.88861	8.88861	-4.03	5.90711e+11	43.6947	18.7377	9.86376	321.858	30.6392	11.499	0	0	0	10.399	28.8733	0	8.4178	13.1579
Rabeprazole·Na	N	CC1=C(C=CN=C1CS(=O)C2=NC3=CC=CC=C3[N-]2)OCCCOC.[Na+]	12.6352	-1.35462	12.6352	0	0.391292	381.433	361.273	381.112	132	0	1	-0.493102	1	0.493102	1.19231	2	2.76923	2.43e-06	851.999	17.6481	15.2672	18.0837	12.1859	8.02833	9.34727	5.56035	6.90522	3.79449	4.91996	2.42112	3.48994	-1.25	698310	21.0546	10.1793	5.14183	177.023	19.4417	5.74951	0	0	0	29.5573	9.19288	0	0	0
Raloxifene·HCl	N	C1CCN(CC1)CCOC2=CC=C(C=C2)C(=O)C3=C(SC4=C3C=CC(=C4)O)C5=CC=C(C=C5)O.Cl	13.6466	-0.083443	13.6466	0	0.278283	510.055	481.831	509.143	182	0	0.194628	-0.507966	0.507966	0.194628	0.885714	1.57143	2.28571	2.88799e-06	1295.29	23.493	19.2752	20.9082	16.5805	11.6318	12.4483	8.63779	9.68999	6.2716	7.47323	4.44927	5.68756	-3.06	8.8638e+07	25.0455	11.1206	5.61392	214.558	14.9499	23.8554	5.78324	0	0	0	9.69445	0	0	23.7438
Raltegravir	N	CC1=NN=C(O1)C(=O)NC(C)(C)C2=NC(=C(C(=O)N2C)O)C(=O)NCC3=CC=C(C=C3)F	13.0311	-1.27078	13.0311	0.00294497	0.507297	444.423	423.255	444.156	168	0	0.309123	-0.501378	0.501378	0.309123	1.1875	1.84375	2.4375	1.87767	1232.27	23.629	17.7635	17.7635	14.9909	9.45054	9.45054	7.51129	7.51129	4.55365	4.55365	2.95734	2.95734	-4.09	1.01348e+07	22.592	8.57105	4.63273	180.861	20.1573	11.6416	5.69393	11.6402	11.4664	11.7979	18.9507	9.37439	0	10.1974
Rifaximin	N	CC1C=CC=C(C(=O)NC2=C(C3=C(C4=C(C(=C3O)C)OC(C4=O)(OC=CC(C(C(C(C(C(C1O)C)O)C)OC(=O)C)C)OC)C)C5=C2N6C=CC(=CC6=N5)C)O)	14.5175	-1.95483	14.5175	0.0174219	0.122089	771.864	722.472	771.337	298	0	0.312108	-0.506737	0.506737	0.312108	0.982143	1.69643	2.375	1.55852	2327.64	40.963	32.856	32.856	26.4095	18.5412	18.5412	15.1412	15.1412	11.1913	11.1913	7.91426	7.91426	-5.44	1.29187e+12	40.2296	15.2432	6.85756	323.571	44.6903	39.971	5.74951	5.90718	5.78324	11.7564	18.7843	4.98398	0	0
Rimantadine	N	CC(C12CC3CC(C1)CC(C3)C2)N	6.19153	0.445278	6.19153	0.445278	0.657472	179.307	158.139	179.167	74	0	0.00672851	-0.32744	0.32744	0.00672851	1	1.38462	1.69231	1.91127	183.88	9.05204	8.62939	8.62939	6.17827	5.93425	5.93425	6.0686	6.0686	5.05153	5.05153	4.73531	4.73531	-0.04	1242.96	8.28331	2.50253	1.09213	81.076	5.73367	0	0	0	0	0	0	0	0	0
Rivastigmine tartrate	N	CCN(C)C(=O)OC1=CC=CC(=C1)C(C)N(C)C.C(C(C(=O)O)O)(C(=O)O)O	11.6518	-2.2662	11.6518	0.284775	0.517171	400.428	372.204	400.185	158	0	0.414454	-0.47924	0.47924	0.414454	1.03571	1.53571	1.92857	6.21e-07	646.741	22.0161	16.5648	16.5648	12.9157	8.42909	8.42909	6.16037	6.16037	3.91137	3.91137	1.71398	1.71398	-2.69	548799	25.31	11.9047	8.33472	163.111	34.9628	5.74951	12.2079	0	0	18.0319	0	14.3836	0	0
Ropinirole	N	CCCN(CCC)CCC1=C2CC(=O)NC2=CC=C1	11.4738	0.126317	11.4738	0.126317	0.817332	260.381	236.189	260.189	104	0	0.228394	-0.325523	0.325523	0.228394	1.15789	1.89474	2.57895	1.99775	436.375	13.6649	12.0373	12.0373	9.24071	7.3717	7.3717	5.25984	5.25984	3.6615	3.6615	2.79613	2.79613	-1.35	26833.7	14.0675	6.71134	3.56732	115.546	10.2167	0	0	5.90718	0	0	4.79454	0	0	0
Rosiglitazone	N	CN(CCOC1=CC=C(C=C1)CC2C(=O)NC(=O)S2)C3=CC=CC=N3	11.5909	-0.341398	11.5909	0.214921	0.820855	357.435	338.283	357.115	130	0	0.285946	-0.491754	0.491754	0.285946	1.2	2	2.64	1.46181	736.991	17.6481	13.8449	14.6614	12.1142	7.97025	8.8499	5.68923	6.86476	3.84725	4.82864	2.458	3.31767	-2.54	630076	17.2885	8.02397	4.72777	150.126	9.63677	18.1743	0	5.90718	5.23921	0	14.9059	4.98398	0	0
Saquinavir mesylate	N	CC(C)(C)NC(=O)C1CC2CCCCC2CN1CC(C(CC3=CC=CC=C3)NC(=O)C(CC(=O)N)NC(=O)C4=NC5=CC=CC=C5C=C4)O.CS(=O)(=O)O	13.8294	-3.66667	13.8294	0.0565713	0.148024	766.962	712.53	766.372	294	0	0.270063	-0.389635	0.389635	0.270063	0.944444	1.57407	2.22222	1.21771e-06	1861.36	39.6308	31.4029	32.2194	25.3572	18.3186	20.1669	15.4401	16.9062	9.67345	9.67345	7.26421	7.26421	-4.44	2.46047e+11	42.3037	18.7395	13.448	316.961	26.7906	11.7358	0	17.7215	16.0253	0	28.6308	4.98398	8.4178	0
Scopolamine·HBr	N	CN1C2CC(CC1C3C2O3)OC(=O)C(CO)C4=CC=CC=C4.Br	12.4239	-0.593247	12.4239	0	0.629883	384.27	362.094	383.073	126	0	0.31555	-0.46172	0.46172	0.31555	1.30435	1.91304	2.47826	1.5625e-06	550.972	15.2672	12.9996	14.7127	10.6859	7.92447	7.92447	6.54162	6.54162	5.32679	5.32679	4.04451	4.04451	-0.95	257123	16.8921	6.51134	2.93123	145.884	14.5803	24.2298	0	0	0	5.96931	9.69445	0	0	16.9815
Selegiline·HCl	N	CC(CC1=CC=CC=C1)N(C)CC#C.Cl	5.26895	0	5.26895	0	0.709788	223.747	205.603	223.113	82	0	0.059835	-0.292386	0.292386	0.059835	1.33333	1.93333	2.46667	1.96e-06	302.062	10.3889	9.31113	10.1276	6.73638	4.9137	4.9137	3.65798	3.65798	2.46707	2.46707	1.41087	1.41087	-0.97	1518.17	14.03	7.33852	4.87645	98.8982	0	0	0	0	0	0	4.89991	0	0	18.8304
Sertraline	N	CNC1CCC(C2=CC=CC=C12)C3=CC(=C(C=C3)Cl)Cl	6.1718	0.407932	6.1718	0.407932	0.805861	306.236	289.1	305.074	104	0	0.059477	-0.312979	0.312979	0.059477	0.95	1.7	2.4	2.04624	624.137	14.1125	11.3663	12.8782	9.70271	6.91455	7.67047	5.27366	6.08806	4.18535	4.92438	3.1651	3.47164	-1.02	50560.7	13.9401	5.76769	2.4604	129.464	5.31679	0	0	0	0	0	0	0	0	0
Simvastatin	N	CCC(C)(C)C(=O)OC1CC(C=C2C1C(C(C=C2)C)CCC3CC(CC(=O)O3)O)	12.7592	-0.597184	12.7592	0.0970434	0.666857	404.547	368.259	404.256	162	0	0.311287	-0.462188	0.462188	0.311287	1.34483	2.10345	2.7931	1.71906	676.759	21.1814	18.2261	18.2261	13.7075	11.1781	11.1781	9.65341	9.65341	7.09775	7.09775	4.8117	4.8117	-1.62	2.31258e+06	22.0739	9.02982	5.11253	174.081	14.5803	12.2079	0	0	0	11.9386	9.58907	0	0	0
Sitagliptin phosphate	N	C1CN2C(=NN=C2C(F)(F)F)CN1C(=O)CC(CC3=CC(=C(C=C3F)F)F)N.OP(=O)(O)O	13.6795	-4.64456	13.6795	0.00078292	0.273604	505.312	487.168	505.095	184	0	0.466474	-0.333305	0.466474	0.333305	1.09091	1.66667	2.24242	6.9619e-07	1050.86	25.1375	16.5069	17.4014	15.0576	9.0025	10.5676	6.94386	7.97041	4.36769	4.36769	3.00852	3.00852	-2.52	7.3033e+06	26.7301	10.1738	7.78356	181.422	29.8809	5.81722	17.4588	11.7316	0	13.999	4.79454	17.7363	13.1712	10.1974
Solifenacin succinate	N	C1CN2CCC1C(C2)OC(=O)N3CCC4=CC=CC=C4C3C5=CC=CC=C5.C(CC(=O)O)C(=O)O	13.2214	-1.07648	13.2214	0.0496238	0.670231	480.561	448.305	480.226	186	0	0.410393	-0.481219	0.481219	0.410393	0.857143	1.48571	2.08571	3.14204e-07	1020.98	24.7859	19.714	19.714	16.9187	12.1803	12.1803	9.30315	9.30315	7.0343	7.0343	5.21344	5.21344	-3.39	8.72594e+07	24.7257	11.3577	6.19225	204.657	14.9499	6.10397	0	0	0	18.0319	19.3889	4.79454	0	0
Tamoxifen citrate	N	CCC(=C(C1=CC=CC=C1)C2=CC=C(C=C2)OCCN(C)C)C3=CC=CC=C3.C(C(=O)O)C(CC(=O)O)(C(=O)O)O	10.3156	-2.73843	10.3156	0.692414	0.216591	563.647	526.351	563.252	218	0	0.336419	-0.492264	0.492264	0.336419	0.731707	1.19512	1.60976	3.83077e-07	1286.54	30.4156	23.4875	23.4875	19.4623	13.0779	13.0779	9.59304	9.59304	6.0757	6.0757	4.0625	4.0625	-4.47	5.29267e+08	32.7403	15.9539	10.5509	239.506	30.0629	12.3564	5.60105	0	0	17.9079	9.58907	4.79454	0	0
Tamsulosin HCl	N	CCOc1ccccc1OCC[NH2+]C(C)Cc1ccc(OC)c(S(N)(=O)=O)c1	11.7335	-3.83137	11.7335	0.00978194	0.544763	409.528	380.296	409.179	154	0	0.241244	-0.495338	0.495338	0.241244	1.07143	1.75	2.35714	1.87132	870.65	20.5707	16.5514	17.3679	13.3459	9.22436	10.7707	6.46422	7.99406	4.18569	5.11778	2.89115	3.63858	-2.29	1.2804e+06	22.0039	10.3078	6.40036	166.399	19.5274	23.7966	11.499	10.0233	0	0	0	13.5568	0	0
Telithromycin	N	CCC1C2(C(C(C(=O)C(CC(C(C(C(=O)C(C(=O)O1)C)C)OC3C(C(CC(O3)C)N(C)C)O)(C)OC)C)C)N(C(=O)O2)CCCCN4C=C(N=C4)C5=CN=CC=C5)	14.5652	-1.2577	14.5652	0.1375	0.191174	797.991	734.487	797.457	316	0	0.410156	-0.457807	0.457807	0.410156	1.01754	1.73684	2.38596	1.40415	1689.54	41.7665	35.1996	35.1996	27.0032	20.3862	20.3862	16.7163	16.7163	12.3267	12.3267	8.89056	8.89056	-3.76	2.12575e+12	44.345	18.8771	9.75868	336.265	43.1578	23.9091	18.1772	0	0	12.0625	19.3676	9.77852	0	0
Temazepam	N	CN1C2=C(C=C(C=C2)Cl)C(=NC(C1=O)O)C3=CC=CC=C3	12.1055	-1.42002	12.1055	0.468052	0.879421	300.745	287.641	300.067	106	0	0.278056	-0.364126	0.364126	0.278056	1.19048	1.90476	2.61905	2.27167	728.312	14.9828	11.324	12.0799	10.0754	6.46493	6.8429	4.77613	5.21256	3.42514	3.66024	2.35544	2.52755	-2.17	74196.4	13.7967	5.3134	2.43566	126.857	10.0064	0	0	6.2279	5.90718	0	4.79454	4.9924	0	0
Tenoxicam	N	CN1C(=C(C2=C(S1(=O)=O)C=CS2)O)C(=O)NC3=CC=CC=N3	12.3697	-3.85218	12.3697	0.00751286	0.867713	337.382	326.294	337.019	114	0	0.277521	-0.504204	0.504204	0.277521	1.36364	2.13636	2.81818	2.06067	871.7	15.9054	11.347	12.98	10.4256	6.1509	8.47061	4.45283	7.30662	3.14339	5.9934	2.0604	4.61526	-2.39	123740	14.5432	5.10891	2.1434	130.139	10.4233	10.7133	11.4562	0	15.9305	0	9.09975	13.4018	0	11.3368
Terazosin	N	COC1=C(C=C2C(=C1)C(=NC(=N2)N3CCN(CC3)C(=O)C4CCCO4)N)O	12.4619	-0.289751	12.4619	0.000953308	0.810279	373.413	350.229	373.175	144	0	0.251322	-0.504201	0.504201	0.251322	1.2963	2.07407	2.74074	1.50701	860.441	18.9659	15.22	15.22	13.0629	9.06133	9.06133	6.76405	6.76405	5.09335	5.09335	3.56352	3.56352	-2.81	2.30597e+06	17.5962	7.06935	3.29795	156.233	30.1137	11.9218	11.499	5.94834	5.90718	0	4.79454	4.98398	4.98398	0
Terbutaline hemisulfate	N	CC(C)(C)NCC(C1=CC(=CC(=C1)O)O)O.OS(=O)(=O)O	9.84801	-4.66667	9.84801	0.0511031	0.448893	323.367	302.199	323.104	122	0	0.394347	-0.507811	0.507811	0.394347	1.09524	1.47619	1.80952	6.9e-07	522.965	16.8449	11.9773	12.7938	9.27668	5.93642	7.33339	5.37728	6.27294	2.13538	2.13538	1.33114	1.33114	-1.39	11383	19.61	7.57063	12.0873	123.191	20.6364	11.499	0	0	0	10.399	9.1055	0	8.4178	0
Thalidomide	N	C1CC(=O)NC(=O)C1N2C(=O)C3=CC=CC=C3C2=O	12.1737	-0.898056	12.1737	0.128782	0.723359	258.233	248.153	258.064	96	0	0.261799	-0.294636	0.294636	0.261799	1	1.57895	2.10526	1.96098	587.824	13.5685	9.88117	9.88117	9.09222	5.89974	5.89974	4.49279	4.49279	3.34726	3.34726	2.41943	2.41943	-2.5	29031	11.5825	4.01216	1.64022	107.93	0	6.04184	0	11.8144	11.8144	0	29.3948	0	0	0
Theophylline	N	CN1C2=C(C(=O)N(C1=O)C)NC=N2	11.4408	-0.370741	11.4408	0.351296	0.562472	180.167	172.103	180.065	68	0	0.331703	-0.338721	0.338721	0.331703	1.30769	2	2.69231	3.21185	574.171	9.58542	7.23549	7.23549	6.1259	3.71758	3.71758	2.8069	2.8069	2.0294	2.0294	1.26892	1.26892	-1.85	1349.04	7.78134	2.31724	0.850794	72.454	4.98398	5.5167	5.64718	0	5.55927	5.68974	13.9287	9.77852	0	0
Thiabendazole	N	C1=CC=C2C(=C1)NC(=N2)C3=CSC=N3	4.4438	0.840231	4.4438	0.840231	0.657283	201.254	194.198	201.036	68	0	0.15754	-0.336617	0.336617	0.15754	1.21429	2.14286	2.92857	2.24409	520.529	9.38047	7.26678	8.08327	6.93265	4.26645	5.20926	2.97624	3.69493	2.06432	2.65078	1.40358	1.94025	-1.68	4544.97	7.6987	2.91984	1.1177	84.459	4.98398	5.69393	5.8244	0	0	0	0	9.96796	0	11.3368
Thioguanine (6-Thioguanine)	N	C1=NC2=C(N1)C(=S)N=C(N2)N	5.39667	0.286667	5.39667	0.286667	0.501491	167.197	162.157	167.027	56	0	0.200008	-0.36931	0.36931	0.200008	1.54545	2.36364	3.18182	3.02431	441.315	7.84493	5.45738	6.27387	5.27086	2.96049	3.36874	2.05334	2.44004	1.32167	1.61709	0.866646	1.12059	-1.43	514.325	6.29106	2.02579	0.874265	66.6798	15.7016	5.5167	10.2878	5.94834	0	0	0	9.96796	0	0
Tiagabine·HCl	N	CC1=C(SC=C1)C(=CCCN2CCCC(C2)C(=O)O)C3=C(C=CS3)C.Cl	11.2319	-0.648748	11.2319	0	0.6849	412.02	385.812	411.109	142	0	0.307295	-0.480991	0.480991	0.307295	1.23077	1.84615	2.34615	2.43e-06	723.209	17.8112	15.2342	17.6837	12.0586	8.80218	10.5615	6.74995	8.58218	4.86197	6.96149	3.43749	5.45119	-1.14	664633	21.1634	9.69622	4.97476	169.322	10.0064	0	0	0	0	5.96931	4.79454	0	0	35.0806
Ticlopidine·HCl	N	C1CN(CC2=C1SC=C2)CC3=CC=CC=C3Cl.Cl	6.19797	0	6.19797	0	0.795224	300.254	285.134	299.03	96	0	0.045053	-0.294378	0.294378	0.045053	1.22222	2.05556	2.88889	1.20333e-06	524.017	11.6649	9.9342	12.3231	8.3265	5.83751	7.09513	4.42108	5.82895	3.23852	4.63024	2.30939	3.39456	-0.54	15922.4	13.8816	6.06921	2.88732	122.799	0	0	0	0	0	0	4.89991	0	0	23.7438
Tolbutamide	N	CCCCNC(=O)NS(=O)(=O)C1=CC=C(C=C1)	11.7033	-3.75869	11.7033	0.0746681	0.783366	256.327	240.199	256.088	94	0	0.328194	-0.33732	0.33732	0.328194	1.23529	1.88235	2.47059	2.58821	456.865	12.7258	9.64106	10.4576	8.05968	5.41705	6.90021	3.52801	5.21041	2.09646	3.44335	1.19539	2.14492	-1.56	5496.02	13.5048	6.24315	4.43774	101.278	5.31679	0	0	0	10.0233	6.03111	0	17.9344	0	0
Tolterodine tartrate	N	CC1=CC(=C(C=C1)O)C(CCN(C(C)C)C(C)C)C2=CC=CC=C2.C(C(C(=O)O)O)(C(=O)O)O	10.4367	-2.2662	10.4367	0.213981	0.353048	475.582	438.286	475.257	188	0	0.335427	-0.507652	0.507652	0.335427	0.852941	1.35294	1.79412	4.8875e-07	888.62	25.9993	20.4195	20.4195	15.8609	11.2825	11.2825	8.80569	8.80569	5.56805	5.56805	3.80107	3.80107	-2.94	1.23816e+07	29.0922	13.6909	8.77626	200.658	25.5326	5.74951	12.2079	0	0	11.9386	4.89991	9.58907	0	0
Tolvaptan	N	CC1=CC=CC=C1C(=O)NC2=CC(=C(C=C2)C(=O)N3CCCC(C4=C3C=CC(=C4)Cl)O)	13.2304	-0.647656	13.2304	0.157914	0.581421	434.923	411.739	434.14	158	0	0.257778	-0.388338	0.388338	0.257778	1.06452	1.80645	2.54839	1.54184	1127.87	21.9575	17.1384	17.8943	14.9356	10.2025	10.5805	7.66435	8.10079	5.52322	5.75831	3.8458	4.02634	-3.15	1.16184e+07	21.0962	8.9195	4.47792	185.825	15.3232	0	0	0	11.8144	0	9.58907	0	0	0
Topiramate	N	CC1(OC2COC3(C(C2O1)OC(O3)(C)C)COS(=O)(=O)N)	11.048	-4.12514	11.048	0.17949	0.717878	325.339	306.187	325.083	122	0	0.332967	-0.344491	0.344491	0.332967	1.33333	2.04762	2.71429	1.85584	522.316	15.4663	11.9752	12.7917	9.6035	6.60255	8.07396	5.76103	6.98233	3.55915	4.00553	2.9284	3.25693	-0.33	43999	15.5613	4.83172	2.94453	122.362	23.6843	24.9188	12.0771	5.78711	0	10.3042	4.18309	5.13897	8.4178	0
Topotecan	N	CCC1(C2=C(COC1=O)C(=O)N3CC4=CC5=C(C=CC(=C5CN(C)C)O)N=C4C3=C2)O	13.2303	-1.84067	13.2303	0.104072	0.486542	421.453	398.269	421.164	160	0	0.342676	-0.507598	0.507598	0.342676	1.25806	2.03226	2.74194	1.74877	1327.26	22.0766	17.5986	17.5986	14.7402	10.2063	10.2063	8.46688	8.46688	6.25255	6.25255	4.58204	4.58204	-3.23	1.22699e+07	19.7169	6.63317	2.71566	177.877	24.4169	12.3564	5.60105	0	5.55927	5.96931	4.79454	9.77852	0	0
Torsemide	N	CC1=CC(=CC=C1)NC2=C(C=NC=C2)S(=O)(=O)NC(=O)NC(C)	12.3434	-4.02963	12.3434	0.103927	0.777679	334.401	316.257	334.11	122	0	0.328186	-0.354304	0.354304	0.328186	1.26087	2.04348	2.73913	2.31488	805.874	16.872	12.8288	13.6453	10.9199	7.00481	8.48798	4.83127	6.48209	2.93551	4.29398	1.94936	2.98378	-2.61	113976	16.7553	7.10035	4.42805	134.74	10.6336	4.89548	0	0	10.0233	6.03111	4.98398	17.9344	0	0
Tramadol·HCl	N	CN(C)CC1CCCCC1(C2=CC(=CC=C2)OC)O.Cl	11.189	-0.71125	11.189	0	0.927342	299.842	273.634	299.165	114	0	0.118742	-0.496756	0.496756	0.118742	1.35	2.1	2.75	2e-06	424.693	13.8805	12.6332	13.4497	9.0587	7.07673	7.07673	5.86116	5.86116	4.19104	4.19104	3.18362	3.18362	-0.77	19617.5	17.282	7.29898	3.65676	127.896	14.7433	5.74951	0	0	0	0	0	0	0	12.407
Tranylcypromine Hemisulfate	N	C1C(C1N)C2=CC=CC=C2.C1C(C1N)C2=CC=CC=C2.OS(=O)(=O)O	8.74306	-4.66667	8.74306	0.432778	0.605927	364.467	340.275	364.146	136	0	0.394347	-0.327107	0.394347	0.327107	0.72	0.96	1.16	1.44444e-07	693.66	18.4494	13.771	14.5875	11.754	8.06353	9.46049	6.2813	7.17697	4.13504	4.13504	2.59632	2.59632	-1.77	531184	19.5534	8.55117	7.76457	147.99	11.4673	0	0	0	0	10.399	9.1055	0	8.4178	0
Trazodone	N	C1CN(CCN1CCCN2C(=O)N3C=CC=CC3=N2)C4=CC(=CC=C4)Cl	12.2703	-0.0635411	12.2703	0.0635411	0.690401	371.872	349.696	371.151	136	0	0.349828	-0.368924	0.368924	0.349828	1	1.84615	2.61538	1.28297	942.253	17.9325	14.5908	15.3468	12.7035	8.97675	9.35471	6.59667	7.0331	4.87832	5.11342	3.46035	3.64488	-2.31	1.48464e+06	17.1213	7.51452	3.61357	156.758	4.89991	0	5.64718	0	0	5.68974	9.3006	9.47634	0	5.09868
Triamcinolone acetonide	N	CC1(OC2CC3C4CCC5=CC(=O)C=CC5(C4(C(CC3(C2(O1)C(=O)CO)C)O)F)C)	17.0577	-1.96611	17.0577	0.0214713	0.710207	420.477	391.245	420.195	164	0	0.192745	-0.389712	0.389712	0.192745	1.33333	2.06667	2.76667	1.63206	882.919	21.6899	17.5597	17.5597	14.0415	10.83	10.83	10.1276	10.1276	9.06665	9.06665	7.75	7.75	-1.41	5.91734e+06	20.4903	6.09129	2.07569	174.664	19.6868	6.60688	29.1263	0	0	0	9.58907	4.39042	0	0
Triamterene	N	C1=CC=C(C=C1)C2=NC3=C(N=C(N=C3N=C2N)N)N	5.90317	0.0473714	5.90317	0.0473714	0.585179	253.269	242.181	253.108	94	0	0.223668	-0.381809	0.381809	0.223668	0.736842	1.47368	2.21053	2.30783	754.868	13.4054	9.90766	9.90766	9.14787	5.56556	5.56556	3.96274	3.96274	2.64968	2.64968	1.80717	1.80717	-2.96	27245.3	11.1488	4.05479	1.86407	108.068	17.201	5.69393	22.7996	5.94834	0	0	0	9.96796	9.96796	0
Triazolam	N	CC1=NN=C2N1C3=C(C=C(C=C3)Cl)C(=NC2)C4=CC=CC=C4Cl	6.38507	0.43819	6.38507	0.43819	0.663488	343.217	331.121	342.044	114	0	0.158874	-0.280962	0.280962	0.158874	1	1.82609	2.65217	2.0275	943.516	15.9743	12.2933	13.8052	11.1479	7.15477	7.9107	5.305	6.14864	3.85407	4.41875	2.83336	3.23069	-2.17	280154	14.424	5.47684	2.34673	142.963	0	12.3692	5.8244	0	0	0	9.5595	0	0	10.1974
Trifluoperazine· HCl	N	CN1CCN(CC1)CCCN2C3=CC=CC=C3SC4=C2C=C(C=C4)C(F)(F)F.Cl.Cl	13.2714	-4.33119	13.2714	0	0.548065	480.427	454.219	479.118	166	0	0.415987	-0.339581	0.415987	0.339581	0.866667	1.53333	2.23333	1.60167e-06	842.487	19.7254	16.6915	19.141	13.4148	9.58237	10.3989	7.40016	8.48393	5.40499	6.53525	3.77045	4.84655	-1.12	2.41365e+06	25.1433	10.4621	5.56466	191.967	14.6997	0	0	0	0	6.1763	0	0	13.1712	24.8141
Trimethobenzamide	N	CN(C)CCOC1=CC=C(C=C1)CNC(=O)C2=CC(=C(C(=C2)OC)OC)O	12.3622	-0.321701	12.3622	0.151643	0.700991	374.437	348.229	374.184	146	0	0.251326	-0.504139	0.504139	0.251326	1.11111	1.81481	2.40741	1.94241	759.713	19.8112	16.1128	16.1128	12.9391	8.5391	8.5391	6.20925	6.20925	3.90513	3.90513	2.4094	2.4094	-2.93	890011	20.3827	9.68073	5.78671	159.014	29.5338	12.3564	11.499	5.74951	5.90718	0	4.79454	0	0	0
Trimethoprim	N	COC1=CC(=CC(=C1OC)OC)CC2=CN=C(N=C2N)N	5.84811	0.153835	5.84811	0.153835	0.853356	290.323	272.179	290.138	112	0	0.221432	-0.492704	0.492704	0.221432	1	1.61905	2.09524	2.39756	621.107	15.4054	12.213	12.213	10.0832	6.24397	6.24397	4.34904	4.34904	3.03575	3.03575	2.02784	2.02784	-2.7	52230.2	14.7038	6.16731	3.07338	122.408	25.6779	5.81786	11.499	11.6979	0	0	0	4.98398	4.98398	0
Triprolidine	N	CC1=CC=C(C=C1)C(=CCN2CCCC2)C3=CC=CC=N3	4.53631	1.01367	4.53631	1.01367	0.842458	278.399	256.223	278.178	108	0	0.0704737	-0.299652	0.299652	0.0704737	1.09524	1.85714	2.52381	1.90001	593.223	14.4934	12.6261	12.6261	10.3265	7.73745	7.73745	5.70652	5.70652	4.05571	4.05571	2.81109	2.81109	-1.93	126994	14.0261	6.68252	3.58672	126.692	0	0	0	0	0	0	9.88389	0	0	0
Tropisetron	N	CN1C2CCC1CC(C2)OC(=O)C3=CNC4=CC=CC=C43	12.4474	-0.193145	12.4474	0.0693169	0.8624	284.359	264.199	284.152	110	0	0.340086	-0.458602	0.458602	0.340086	1.2381	1.95238	2.71429	1.51348	664.235	14.397	12.2109	12.2109	10.2203	7.71175	7.71175	6.29712	6.29712	5.13785	5.13785	3.91305	3.91305	-1.81	129971	12.8951	4.87944	2.14105	123.63	14.6208	6.10397	0	0	0	5.96931	0	4.79454	0	0
Trospium chloride	N	C1CC[N+]2(C1)C3CCC2CC(C3)OC(=O)C(C4=CC=CC=C4)(C5=CC=CC=C5)O.[Cl-]	13.4033	-1.77885	13.4033	0	0.578966	427.972	397.732	427.191	160	0	0.347472	-1	1	0.347472	0.866667	1.33333	1.8	2.178e-06	810.977	19.8991	17.2513	18.0072	14.1268	11.0373	11.0373	9.08347	9.08347	7.70858	7.70858	6.30426	6.30426	-1.88	8.70198e+06	21.3558	8.33346	3.35219	184.407	26.7335	6.10397	0	5.60105	0	5.96931	0	4.79454	0	0
Vardenafil	N	CCCC1=NC(=C2N1N=C(NC2=O)C3=C(C=CC(=C3)S(=O)(=O)N4CCN(CC4)CC)OCC)	13.3713	-3.70228	13.3713	0.146352	0.529268	474.587	444.347	474.205	178	0	0.276723	-0.493111	0.493111	0.276723	1.12121	1.87879	2.54545	1.79144	1291.95	23.5872	19.2436	20.0601	15.8829	11.3523	12.7924	7.95353	9.89146	5.86895	7.76359	4.03345	5.4824	-2.76	3.25008e+07	23.3999	9.61769	4.52561	192.798	14.6208	11.5739	11.3411	10.0233	5.55927	0	4.79454	17.9172	4.30522	5.09868
Vinorelbine	N	CCC1=CC2CC(C3=C(CN(C2)C1)C4=CC=CC=C4N3)(C5=C(C=C6C(=C5)C78CCN9C7C(C=CC9)(C(C(C8N6C)(C(=O)OC)O)OC(=O)C)CC)OC)C(=O)O	14.5815	-2.29785	14.5815	0.0530671	0.228314	764.92	712.504	764.379	296	0	0.343611	-0.496343	0.496343	0.343611	1.05357	1.83929	2.53571	1.35997	2230.18	39.526	33.0551	33.0551	26.8468	19.9609	19.9609	16.9925	16.9925	14.5911	14.5911	12.6846	12.6846	-4.65	4.36468e+12	36.9571	12.6773	4.54335	326.607	34.3075	11.1645	6.10397	5.60105	0	17.9079	19.3889	4.79454	0	0
Zafirlukast	N	CC1=CC=CC=C1S(=O)(=O)NC(=O)C2=CC(=C(C=C2)CC3=CN(C4=C3C=C(C=C4)NC(=O)OC5CCCC5)C)O	12.7298	-4.07401	12.7298	0.014635	0.277622	561.66	530.412	561.193	208	0	0.411391	-0.507637	0.507637	0.411391	1.025	1.775	2.5	1.32294	1703.93	28.4406	22.3077	23.1242	19.1022	13.108	14.5911	10.1543	11.8052	7.23284	8.72406	5.1508	6.37232	-4.31	1.00096e+09	27.2642	11.051	5.81422	232.381	14.4105	11.8535	0	0	15.9305	6.09324	10.1113	17.9344	0	0
Zolmitriptan	N	CN(C)CCC1=CNC2=C1C=C(C=C2)CC3COC(=O)N3	11.0749	-0.310746	11.0749	0.0825157	0.883131	287.363	266.195	287.163	112	0	0.407051	-0.447355	0.447355	0.407051	1.38095	2.2381	2.95238	1.77395	648.01	14.8196	12.4789	12.4789	10.1142	7.28524	7.28524	5.89097	5.89097	3.87988	3.87988	2.72418	2.72418	-2.01	92019.8	13.9496	5.77384	3.18705	123.821	19.9375	6.60688	0	0	0	6.09324	0	4.79454	0	0
Zolpidem	N	CC1=CC=C(C=C1)C2=C(N3C=C(C=CC3=N2)C)CC(=O)N(C)	11.8932	-0.0169743	11.8932	0.0169743	0.806829	293.37	274.218	293.153	112	0	0.225278	-0.358839	0.358839	0.225278	1.09091	1.77273	2.45455	2.20922	831.41	15.6899	13.0512	13.0512	10.5797	7.33458	7.33458	5.55773	5.55773	3.79719	3.79719	2.55154	2.55154	-2.62	133682	14.3228	5.63818	2.5963	129.362	9.71748	5.64718	0	5.90718	0	0	4.79454	4.98398	0	0
Alfuzosin	N	CN(CCCNC(=O)C1CCCO1)C2=NC3=CC(=C(C=C3C(=N2)N)OC)OC	11.9507	-0.297851	11.9507	0.0348195	0.650937	389.456	362.24	389.206	152	0	0.248633	-0.492842	0.492842	0.248633	1.32143	2.07143	2.75	1.62384	838.674	20.0956	16.5267	16.5267	13.5284	9.32857	9.32857	6.70099	6.70099	4.7518	4.7518	3.16341	3.16341	-2.81	2.73464e+06	19.938	8.91945	4.35758	163.713	30.161	11.9218	11.499	11.8555	0	0	4.79454	4.98398	4.98398	0
Amantadine	N	C1C2CC3CC1CC(C2)(C3)N	6.32083	0.300347	6.32083	0.300347	0.562066	151.253	134.117	151.136	62	0	0.0161841	-0.32503	0.32503	0.0161841	0.818182	1.18182	1.45455	1.94	150.028	7.47469	7.05204	7.05204	5.23489	5.02357	5.02357	5.27993	5.27993	4.0856	4.0856	4.17763	4.17763	-0.04	434.356	6.4732	1.82009	0.868252	68.3461	5.73367	0	0	0	0	0	0	0	0	0
Anastrozole	N	CC(C)(C#N)C1=CC(=CC(=C1)CN2C=NC=N2)C(C)(C)C#N	9.40337	-0.612438	9.40337	0.559382	0.867851	293.374	274.222	293.164	112	0	0.137266	-0.248556	0.248556	0.137266	1	1.54545	1.95455	2.5478	698.092	16.3805	13.3299	13.3299	10.2812	7.08184	7.08184	6.48528	6.48528	3.80634	3.80634	2.13551	2.13551	-2.66	84222	15.7236	5.61435	3.14955	130.385	0	12.6546	0	0	0	0	0	9.66578	15.6225	0
Bicalutamide	N	CC(CS(=O)(=O)C1=CC=C(C=C1)F)(C(=O)NC2=CC(=C(C=C2)C#N)C(F)(F)F)O	13.0061	-4.86087	13.0061	0.342865	0.560412	430.379	416.267	430.061	154	0	0.417261	-0.379205	0.417261	0.379205	1.17241	1.75862	2.27586	2.25376	1072.52	22.0352	14.7878	15.6043	13.259	7.89635	9.54862	6.31091	8.30048	3.83628	5.76884	2.3806	3.96913	-2.97	1.08883e+06	22.3205	7.80595	5.30381	162.864	10.4233	5.81722	15.4383	0	5.90718	6.1763	4.79454	12.8082	18.4331	0
Biperiden	N	C1CCN(CC1)CCC(C2CC3CC2C=C3)(C4=CC=CC=C4)O	11.7745	-0.663806	11.7745	0.393232	0.832019	311.469	282.237	311.225	124	0	0.0942086	-0.384804	0.384804	0.0942086	1	1.78261	2.43478	1.54627	548.22	15.7005	14.0319	14.0319	11.255	9.44153	9.44153	7.82931	7.82931	6.42384	6.42384	5.11197	5.11197	-1.12	465531	15.4102	6.41001	2.99145	139.753	10.0064	0	0	0	0	0	0	0	0	0
Bromocriptine mesylate	N	CC(C)CC1C(=O)N2CCCC2C3(N1C(=O)C(O3)(C(C)C)NC(=O)C4CN(C5CC6=C(NC7=CC=CC(=C67)C5=C4)Br)C)O.CS(=O)(=O)O	14.4331	-3.66667	14.4331	0.103938	0.33566	750.713	706.361	749.209	262	0	0.280785	-0.349021	0.349021	0.280785	1.22917	1.91667	2.5625	7.49043e-07	1801.64	35.0847	27.9879	30.3904	22.3686	16.396	19.0374	14.4171	16.6762	10.2535	10.9304	8.14724	8.72095	-2.82	2.61588e+10	35.0216	12.1972	5.69158	288.451	20.3072	12.0837	0	17.5393	21.9364	0	33.473	0	8.4178	0
Bupropion	N	CC(C(=O)C1=CC(=CC=C1)Cl)NC(C)(C)	11.9112	-0.177346	11.9112	0.0751852	0.798838	225.719	209.591	225.092	82	0	0.179	-0.305154	0.305154	0.179	1.33333	2	2.53333	2.75873	349.23	11.4223	9.25031	10.0062	7.00291	5.06255	5.44051	3.91765	4.35409	2.08575	2.32085	1.46743	1.65772	-0.86	1827.19	12.2107	5.28626	3.64885	95.6357	5.31679	0	5.78324	0	0	0	4.79454	0	0	0
Carvedilol	N	COC1=CC=CC=C1OCCNCC(COC2=CC=CC3=C2C4=CC=CC=C4N3)O	10.2889	-0.628034	10.2889	0.207327	0.349961	406.482	380.274	406.189	156	0	0.160713	-0.49287	0.49287	0.160713	0.866667	1.6	2.46667	1.25754	1108.72	20.7609	16.9286	16.9286	14.7584	10.0285	10.0285	7.01757	7.01757	4.90863	4.90863	3.47337	3.47337	-3.22	1.13373e+07	20.0691	9.51899	4.50368	174.935	29.6179	25.0672	11.499	0	0	0	0	0	0	0
Cetirizine	N	C1CN(CCN1CCOCC(=O)O)C(C2=CC=CC=C2)C3=CC=C(C=C3)Cl	10.5053	-0.922697	10.5053	0.202664	0.703894	388.895	363.695	388.155	144	0	0.329143	-0.479534	0.479534	0.329143	1	1.62963	2.25926	1.62889	715.966	19.0623	15.2594	16.0153	13.131	9.19636	9.57432	6.68871	7.12514	4.85047	5.10245	3.49276	3.61875	-1.92	1.51559e+06	19.8309	9.8536	5.77679	164.659	9.84339	6.60688	0	0	0	5.96931	9.79982	4.79454	0	0
Clonidine	N	C1CN=C(N1)NC2=C(C=CC=C2Cl)Cl	5.97823	0.591574	5.97823	0.591574	0.776426	230.098	221.026	229.017	74	0	0.195502	-0.354254	0.354254	0.195502	1.28571	2	2.57143	2.22964	356.07	9.96626	7.34941	8.86126	6.77086	4.26537	5.0213	2.87876	3.69316	1.88033	2.51027	1.21727	1.70921	-0.93	2573.31	9.61838	4.06725	1.93756	92.122	10.6336	0	5.95955	0	0	0	4.9924	0	0	0
Colchicine	N	CC(=O)NC1CCC2=CC(=C(C(=C2C3=CC=C(C(=O)C=C13)OC)OC)OC)O	12.5758	-0.372639	12.5758	0.0277522	0.840162	385.416	362.232	385.153	148	0	0.220216	-0.504149	0.504149	0.220216	1.10714	1.82143	2.42857	2.41029	985.437	20.4219	16.2894	16.2894	13.4046	8.87351	8.87351	6.56741	6.56741	4.89258	4.89258	3.72563	3.72563	-3.22	1.75196e+06	19.5391	7.79812	3.3518	162.42	24.6339	0	17.2485	17.0855	0	0	9.58907	0	0	0
Cyclobenzaprine	N	CN(C)CCC=C1C2=CC=CC=C2C=CC3=CC=CC=C31	2.37963	1.06052	2.37963	1.06052	0.67735	275.395	254.227	275.167	106	0	0.00101377	-0.309092	0.309092	0.00101377	0.809524	1.33333	1.85714	2.10072	640.99	14.6565	12.7123	12.7123	10.254	7.47296	7.47296	5.71758	5.71758	3.86915	3.86915	2.78689	2.78689	-2.12	89136.5	13.8445	6.10827	2.98274	126.783	4.89991	0	0	0	0	0	0	0	0	0
Cyclophosphamide	N	C1CNP(=O)(OC1)N(CCCl)CCCl	12.1885	-2.84218	12.1885	0.422539	0.605721	261.089	245.969	260.025	84	0	0.342984	-0.305966	0.342984	0.305966	1.35714	2	2.42857	2.58226	201.866	10.4413	7.9166	10.3229	6.72649	4.59796	7.24452	2.94693	5.88379	1.95662	4.59519	1.27831	3.92054	0.69	1442.83	12.7581	6.31114	3.36838	94.4415	4.52375	0	0	0	0	7.67028	4.56505	9.75771	0	23.2019
Dicyclomine	N	CCN(CC)CCOC(=O)C1(CCCCC1)C2CCCCC2	12.9367	-0.136975	12.9367	0.130793	0.652719	309.494	274.214	309.267	128	0	0.311895	-0.463895	0.463895	0.311895	1	1.59091	2.18182	1.93682	326.327	15.8387	14.7406	14.7406	10.7255	9.6221	9.6221	7.21454	7.21454	6.07405	6.07405	4.5679	4.5679	-0.57	114495	17.7787	8.90499	4.24492	136.331	9.63677	6.60688	0	0	0	5.96931	4.79454	0	0	0
Dipyridamole	N	C1CCN(CC1)C2=NC(=NC3=C2N=C(N=C3N4CCCCC4)N(CCO)CCO)N(CCO)CCO	9.64432	-0.0772378	9.64432	0.0772378	0.308145	504.636	464.316	504.317	200	0	0.227803	-0.394534	0.394534	0.227803	0.5	0.833333	1.13889	1.93797	879.522	25.3299	21.0945	21.0945	17.6937	13.228	13.228	9.35558	9.35558	6.83987	6.83987	5.00472	5.00472	-2.54	1.67592e+08	26.521	13.1328	6.04991	211.765	40.0257	11.0334	11.6357	11.8967	0	0	0	9.96796	9.96796	0
Doxazosin mesylate	N	COC1=C(C=C2C(=C1)C(=NC(=N2)N3CCN(CC3)C(=O)C4COC5=CC=CC=C5O4)N)OC.CS(=O)(=O)O	12.9914	-3.66667	12.9914	0.0833998	0.449108	547.59	518.358	547.174	204	0	0.266891	-0.492842	0.492842	0.266891	1.05263	1.65789	2.28947	6.16739e-07	1418.82	27.449	21.1564	21.9729	18.0672	11.6099	13.4582	8.54277	10.0088	5.87695	5.87695	4.07972	4.07972	-4.04	2.32858e+08	27.0071	11.1457	6.25906	219.357	34.4809	12.4247	22.998	12.0523	16.0253	0	9.34729	4.98398	13.4018	0
Enalapril	N	CCOC(=O)C(CCC1=CC=CC=C1)NC(C)C(=O)N2CCCC2C(=O)O	12.6983	-0.986972	12.6983	0.261797	0.635835	376.453	348.229	376.2	148	0	0.325915	-0.479712	0.479712	0.325915	1.2963	2	2.62963	2.00704	649.032	19.8112	15.8889	15.8889	12.9348	9.43538	9.43538	6.74516	6.74516	4.77818	4.77818	3.37679	3.37679	-2.41	1.16713e+06	20.8965	10.0614	5.78708	159.237	14.7433	12.0837	0	5.90718	0	11.9386	14.9059	4.79454	0	0
Ergotamine tartrate	N	CC1(C(=O)N2C(C(=O)N3CCCC3C2(O1)O)CC4=CC=CC=C4)NC(=O)C5CN(C6CC7=CNC8=CC=CC(=C78)C6=C5)C.CC1(C(=O)N2C(C(=O)N3CCCC3C2(O1)O)CC4=CC=CC=C4)NC(=O)C5CN(C6CC7=CNC8=CC=CC(=C78)C6=C5)C.C(C(C(=O)O)O)(C(=O)O)O	14.1727	-2.2662	14.1727	0.144164	0.0884859	1313.43	1236.82	1312.54	502	0	0.335427	-0.47924	0.47924	0.335427	0.572917	0.958333	1.33333	1.44712e-07	3986.23	67.6547	53.2548	53.2548	45.8167	32.5189	32.5189	27.1333	27.1333	21.0685	21.0685	16.5153	16.5153	-9.12	1.26897e+26	64.2313	23.9055	10.4656	550.229	61.0405	24.1674	12.2079	35.0787	23.6365	11.9386	57.8406	9.58907	0	0
Eszopiclone	N	CN1CCN(CC1)C(=O)OC2C3=NC=CN=C3C(=O)N2C4=NC=C(C=C4)Cl	12.8322	-1.0259	12.8322	0.143914	0.770508	388.815	371.679	388.105	140	0	0.411621	-0.418544	0.418544	0.411621	1.14815	1.88889	2.59259	1.63126	869.227	18.9659	14.5785	15.3344	13.0417	8.44499	8.82295	6.3264	6.76284	4.54886	4.77244	3.03942	3.15121	-2.78	1.97877e+06	17.6247	7.08706	3.30804	160.075	14.5367	11.5118	5.69393	6.2279	5.90718	6.09324	9.77852	19.6624	0	0
Etodolac	N	CCC1=C2C(=CC=C1)C3=C(N2)C(OCC3)(CC)CC(=O)O	11.2858	-0.820305	11.2858	0.0047423	0.905784	287.359	266.191	287.152	112	0	0.306202	-0.481141	0.481141	0.306202	1.42857	2.2381	2.90476	2.2365	688.645	15.0352	12.5313	12.5313	10.1093	7.59653	7.59653	5.68862	5.68862	4.60248	4.60248	3.4857	3.4857	-1.81	82265.5	14.1409	5.18731	2.14105	123.67	14.8274	5.60105	0	0	0	5.96931	4.79454	0	0	0
Ezetimibe	N	C1=CC(=CC=C1C2C(C(=O)N2C3=CC=C(C=C3)F)CCC(C4=CC=C(C=C4)F)O)O	13.3237	-0.806723	13.3237	0.105565	0.570214	409.432	388.264	409.149	154	0	0.232645	-0.507967	0.507967	0.232645	0.866667	1.43333	2.03333	1.54608	1019.83	21.2503	16.0803	16.0803	14.4356	9.74926	9.74926	7.47222	7.47222	5.55922	5.55922	3.96138	3.96138	-3.25	5.92751e+06	20.0403	8.24084	3.91045	172.57	15.113	17.384	0	5.90718	0	0	4.79454	8.78083	0	0
Febuxostat	N	CC1=C(SC(=N1)C2=CC(=C(C=C2)OCC(C)C)C#N)C(=O)O	11.0907	-0.987367	11.0907	0.216335	0.908493	316.382	300.254	316.088	114	0	0.347324	-0.491939	0.491939	0.347324	1.5	2.22727	2.77273	2.35401	744.335	16.2757	12.5829	13.3994	10.4179	6.80058	7.61708	5.2663	6.26537	2.90997	4.10447	1.85102	2.75242	-2.39	86540.6	15.9887	6.58246	3.43472	132.365	9.84339	21.7035	0	0	0	5.96931	0	9.77852	5.26189	11.3368
Fluconazole	N	C1=CC(=C(C=C1F)F)C(CN2C=NC=N2)(CN3C=NC=N3)O	14.1125	-1.69525	14.1125	0.0556481	0.751516	306.276	294.18	306.104	114	0	0.137255	-0.381138	0.381138	0.137255	1	1.59091	2.04545	2.0062	707.748	15.5791	11.3421	11.3421	10.5663	6.39476	6.39476	4.84187	4.84187	3.21278	3.21278	2.25197	2.25197	-2.68	150451	14.2654	5.60245	2.83757	123.419	5.10653	42.5448	0	0	0	0	0	28.1124	10.1974	0
Fluvoxamine Maleate	N	COCCCCC(=NOCCN)C1=CC=C(C=C1)C(F)(F)F.C(=CC(=O)O)C(=O)O	12.5738	-4.34291	12.5738	0.266077	0.211161	434.411	409.211	434.166	168	0	0.41591	-0.478071	0.478071	0.41591	1.06667	1.63333	2.06667	8.89773e-07	687.216	22.9934	16.3926	16.3926	14.1116	8.80804	8.80804	5.6947	5.6947	3.30986	3.30986	1.95197	1.95197	-2.92	1.62528e+06	27.08	14.991	13.2895	171.316	25.5212	6.60688	0	0	0	18.1149	0	9.58907	13.1712	0
Glipizide	N	CC1=CN=C(C=N1)C(=O)NCCC2=CC=C(C=C2)S(=O)(=O)NC(=O)NC3CCCCC3	12.4379	-3.94756	12.4379	0.00834212	0.598162	445.545	418.329	445.178	166	0	0.32841	-0.350318	0.350318	0.32841	1.03226	1.74194	2.3871	1.48086	1001.07	22.2694	17.4269	18.2434	14.8313	10.3244	11.8076	7.60677	9.28917	5.11392	6.46081	3.39879	4.31402	-3.01	7.71834e+06	22.6702	10.3401	6.7448	181.67	10.6336	5.69393	0	0	15.9305	6.03111	9.77852	22.9184	0	0
(+)-Griseofulvin	N	CC1CC(=O)C=C(C12C(=O)C3=C(O2)C(=C(C=C3OC)OC)Cl)O	13.0161	-1.65325	13.0161	0.0841845	0.892464	338.743	323.623	338.056	122	0	0.230484	-0.507376	0.507376	0.230484	1.30435	1.95652	2.52174	2.25223	753.428	16.9388	12.8056	13.5615	10.8614	6.98636	7.36432	5.56709	5.94506	4.29818	4.65608	3.11111	3.37588	-2.21	157301	15.6768	5.16226	1.94202	137.141	19.3171	27.8443	11.5328	11.3843	0	0	9.58907	0	0	0
Indapamide	N	CC1CC2=CC=CC=C2N1NC(=O)C3=CC(=C(C=C3)Cl)S(=O)(=O)N	12.515	-4.00174	12.515	0.0195035	0.870525	365.842	349.714	365.06	126	0	0.269346	-0.281911	0.281911	0.269346	1.29167	2	2.70833	1.88855	914.534	17.4828	12.8614	14.4339	11.2699	7.27621	9.2005	5.683	7.62004	3.92917	5.32162	2.77244	3.84368	-2.09	246290	16.7568	6.08427	3.10172	144.788	0	4.89548	0	10.0233	5.90718	0	15.2292	13.5568	0	0
Irbesartan	N	CCCCC1=NC2(CCCC2)C(=O)N1CC3=CC=C(C=C3)C4=CC=CC=C4C5=NNN=N5	13.3605	-0.479614	13.3605	0.201511	0.586744	428.54	400.316	428.232	164	0	0.255681	-0.293991	0.293991	0.255681	1.03125	1.78125	2.46875	1.38361	1113.6	21.968	18.42	18.42	15.6994	11.5292	11.5292	8.73949	8.73949	6.60148	6.60148	4.87604	4.87604	-3.35	4.4096e+07	20.547	8.64896	3.72041	187.503	0	11.3745	0	5.8244	5.90718	0	14.6869	0	5.21339	10.1974
Isradipine	N	CC1=C(C(C(=C(N1)C)C(=O)OC(C)C)C2=CC=CC3=NON=C32)C(=O)O	12.7568	-1.12889	12.7568	0.0572279	0.802221	357.366	338.214	357.132	136	0	0.336507	-0.477802	0.477802	0.336507	1.19231	1.88462	2.53846	2.25378	954.642	19.0077	14.8614	14.8614	12.3074	8.14879	8.14879	6.37378	6.37378	4.18165	4.18165	3.19663	3.19663	-3.16	690504	17.6562	6.62439	2.93802	149.024	15.1602	11.0334	0	0	0	11.9386	0	14.2181	0	0
Ketorolac tromethamine	N	C1CN2C(=CC=C2C(=O)C3=CC=CC=C3)C1C(=O)O.C(C(CO)(CO)N)O	12.3754	-1.20833	12.3754	0.0575104	0.444337	376.409	352.217	376.163	146	0	0.312074	-0.480739	0.480739	0.312074	1.03704	1.62963	2.11111	2.79386e-07	774.488	20.0267	14.7843	14.7843	12.8635	8.50028	8.50028	6.50644	6.50644	4.52423	4.52423	2.7789	2.7789	-2.52	1.21055e+06	20.7878	8.91623	4.60937	156.032	30.7269	0	0	5.78324	0	5.96931	9.58907	0	0	0
Loperamide	N	CN(C)C(=O)C(CCN1CCC(CC1)(C2=CC=C(C=C2)Cl)O)(C3=CC=CC=C3)C4=CC=CC=C4	13.8108	-0.836812	13.8108	0.0829432	0.516316	477.048	443.784	476.223	178	0	0.23673	-0.385069	0.385069	0.23673	0.911765	1.41176	1.88235	1.5732	1036.63	24.1836	19.9534	20.7093	16.3488	11.8868	12.2648	9.46708	9.90351	7.17227	7.42425	5.15746	5.28345	-2.66	4.85143e+07	24.4641	10.3065	4.90108	207.333	14.9063	5.41499	0	5.90718	0	0	4.79454	0	0	0
Losartan	N	CCCCC1=NC(=C(N1CC2=CC=C(C=C2)C3=CC=CC=C3C4=NNN=N4)CO)Cl	9.76506	-0.130836	9.76506	0.130836	0.44208	422.92	399.736	422.162	154	0	0.204786	-0.390021	0.390021	0.204786	1.06667	1.83333	2.5	1.62117	1105.38	20.9241	16.7156	17.4715	14.707	9.97678	10.3547	7.09126	7.44928	5.12538	5.42804	3.54639	3.80573	-3.03	1.20797e+07	20.2512	9.19245	4.12565	179.302	9.67363	5.8244	5.15311	5.8244	0	0	0	4.98398	5.21339	10.1974
Mebendazole	N	COC(=O)NC1=NC2=C(N1)C=C(C=C2)C(=O)C3=CC=CC=C3	12.3968	-0.611443	12.3968	0.069836	0.72749	295.298	282.194	295.096	110	0	0.41319	-0.452572	0.452572	0.41319	1.09091	1.86364	2.59091	1.92609	840.223	15.5267	11.7908	11.7908	10.669	6.61655	6.61655	4.62907	4.62907	3.1859	3.1859	2.11396	2.11396	-3.15	160561	13.8158	5.68787	2.66564	125.68	9.72084	0	5.78324	5.94834	0	6.09324	10.1113	9.77852	0	0
Mefloquine	N	C1CCNC(C1)C(C2=CC(=NC3=C2C=CC=C3C(F)(F)F)C(F)(F)F)O	13.2374	-4.9292	13.2374	0.131761	0.759443	378.316	362.188	378.117	142	0	0.43287	-0.386756	0.43287	0.386756	1.07692	1.80769	2.38462	2.23113	796.165	19.1125	13.4547	13.4547	12.0874	8.08316	8.08316	6.29522	6.29522	4.51554	4.51554	3.25837	3.25837	-1.87	489592	18.9073	6.69609	3.63584	144.584	10.4233	5.69393	0	0	0	12.3526	0	4.98398	26.3425	0
Metaxalone	N	CC1=CC(=CC(=C1)OCC2CNC(=O)O2)	10.73	-0.367739	10.73	0.182396	0.816265	207.229	194.125	207.09	80	0	0.407229	-0.489647	0.489647	0.407229	1.6	2.46667	3.13333	1.85201	364.606	10.6734	8.52571	8.52571	7.23718	4.87817	4.87817	3.53573	3.53573	2.17321	2.17321	1.41912	1.41912	-1.71	3867.59	9.83024	4.20993	2.61916	88.1888	14.7905	12.3564	6.10397	0	0	6.09324	0	4.79454	0	0
Methoxsalen	N	COC1=C2C(=CC3=C1OC=C3)C=CC(=O)O2	11.1731	-0.405828	11.1731	0.405828	0.586359	216.192	208.128	216.042	80	0	0.335826	-0.489679	0.489679	0.335826	1.125	1.9375	2.75	2.59604	720.536	11.121	8.51974	8.51974	7.79202	4.77461	4.77461	3.42155	3.42155	2.48708	2.48708	1.79156	1.79156	-2.23	8893.48	9.02926	3.13102	1.12927	90.0339	13.5712	0	11.166	5.74951	0	5.62559	0	4.79454	0	0
Metoprolol tartrate	N	CC(C)NCC(COC1=CC=C(C=C1)CCOC)O.CC(C)NCC(COC1=CC=C(C=C1)CCOC)O.C(C(C(=O)O)O)(C(=O)O)O	9.77185	-2.2662	9.77185	0.302716	0.0924679	684.824	628.376	684.383	274	0	0.335427	-0.490849	0.490849	0.335427	0.604167	0.916667	1.16667	7.27178e-07	1012.81	36.4846	28.8725	28.8725	22.6909	15.7551	15.7551	11.3952	11.3952	6.24975	6.24975	3.46079	3.46079	-3.34	7.81325e+09	44.66	26.5942	23.0625	283.171	60.2202	36.9207	12.2079	0	0	11.9386	0	9.58907	0	0
Mifepristone	N	CC#CC1(CCC2C1(CC(C3=C4CCC(=O)C=C4CCC23)C5=CC=C(C=C5)N(C)C)C)O	12.1696	-0.913604	12.1696	0.220906	0.639526	429.604	394.324	429.267	168	0	0.155804	-0.377661	0.377661	0.155804	1.09375	1.84375	2.53125	1.66912	1066.61	22.673	19.8712	19.8712	15.2708	12.175	12.175	10.7555	10.7555	9.0301	9.0301	7.38102	7.38102	-2.31	2.02033e+07	21.5313	7.63114	3.10608	192.137	10.0064	5.60105	5.78324	0	0	0	4.79454	0	0	5.92043
Naproxen	N	CC(C)C1CCC(CC1)C(=O)NC(CC2=CC=CC=C2)C(=O)O	12.4053	-0.97401	12.4053	0.0392376	0.846061	317.429	290.213	317.199	126	0	0.326046	-0.479709	0.479709	0.326046	1.13043	1.73913	2.26087	1.8994	518.676	16.8196	13.9954	13.9954	10.9692	8.54139	8.54139	6.94486	6.94486	4.98267	4.98267	3.3875	3.3875	-1.84	136742	17.5129	8.13615	5.0847	137.837	10.4233	6.04184	0	5.90718	0	5.96931	4.79454	4.79454	0	0
Nateglinide	N	CCC1=NN(C(=O)N1CCOC2=CC=CC=C2)CCCN3CCN(CC3)C4=CC(=CC=C4)Cl	12.8774	-0.0469562	12.8774	0.0469562	0.454218	470.017	437.761	469.224	176	0	0.345535	-0.491734	0.491734	0.345535	0.969697	1.75758	2.48485	1.24297	1073.9	23.0454	19.1977	19.9537	16.1354	11.7102	12.0882	8.25076	8.6872	6.03238	6.26748	4.23584	4.42037	-2.77	4.28358e+07	23.3903	11.3867	6.1779	199.689	9.63677	18.1808	0	0	0	5.68974	9.46701	9.47634	5.09868	0
Nefazodone	N	CC1=C(C=CC=C1O)C(=O)NC(CSC2=CC=CC=C2)C(CN3CC4CCCCC4CC3C(=O)NC(C)(C)C)O.CS(=O)(=O)O	13.4609	-3.66667	13.4609	0.0123659	0.195564	663.903	614.511	663.301	250	0	0.261427	-0.507661	0.507661	0.261427	1.04444	1.66667	2.28889	1.02225e-06	1374.41	33.3632	26.9008	28.5337	21.0139	15.4541	18.288	13.2033	15.7628	8.22826	9.35954	6.0617	7.08878	-2.64	2.81338e+09	36.8243	16.2649	12.2375	271.669	20.8466	5.74951	0	5.90718	16.0253	0	19.0417	0	8.4178	11.7619
Olanzapine	N	CC1=CC2=C(S1)NC3=CC=CC=C3N=C2N4CCN(CC4)	4.97644	1.00926	4.97644	1.00926	0.784905	298.415	280.271	298.125	108	0	0.139221	-0.353464	0.353464	0.139221	1.19048	2	2.85714	1.85843	698.053	14.2338	12.0179	12.8344	10.3097	7.32333	8.13983	5.41446	6.67078	3.89131	4.85724	2.86434	3.78425	-1.85	129541	12.858	5.16467	2.32224	128.062	15.5335	10.8367	0	0	0	0	0	4.9924	0	11.3368
Omeprazole	N	CC1=CN=C(C(=C1OC)C)CS(=O)C2=NC3=C(N2)C=C(C=C3)O	12.5795	-1.36715	12.5795	0.138208	0.767014	331.397	314.261	331.099	120	0	0.197303	-0.507883	0.507883	0.197303	1.34783	2.13043	2.86957	1.91403	904.967	16.5601	13.0829	13.8994	10.9904	7.05473	8.37366	5.27942	6.64584	3.67698	4.83726	2.49116	3.59123	-2.41	201483	15.4843	6.0003	2.91626	135.56	14.8274	11.499	5.15644	0	0	0	9.19288	4.98398	0	0
Oxaprozin	N	C1=CC=C(C=C1)C2=C(OC(=N2)CCC(=O)O)C3=CC=CC=C3	10.7349	-0.860442	10.7349	0.00294911	0.771185	293.322	278.202	293.105	110	0	0.303363	-0.48122	0.48122	0.303363	0.954545	1.54545	2.13636	2.04313	706.541	15.3636	11.8986	11.8986	10.7372	7.06167	7.06167	4.91112	4.91112	3.30739	3.30739	2.26208	2.26208	-2.88	178574	14.074	6.26301	3.06146	127.61	9.52368	5.69393	11.651	0	0	5.96931	4.79454	4.98398	0	0
Oxcarbazepine	N	C1C2=CC=CC=C2N(C3=CC=CC=C3C1=O)C(=O)N	12.2576	-0.588333	12.2576	0.00759259	0.782958	252.273	240.177	252.09	94	0	0.323414	-0.350884	0.350884	0.323414	1	1.63158	2.36842	2.3164	679.351	13.4054	10.167	10.167	9.18154	5.97955	5.97955	4.41946	4.41946	3.24927	3.24927	2.41828	2.41828	-2.62	29789	11.4693	4.24236	1.77549	110	5.73367	0	5.78324	0	0	6.03111	9.69445	4.79454	0	0
Oxybutynin chloride	N	CCN(CC)CC#CCOC(=O)C(C1CCCCC1)(C2=CC=CC=C2)O.Cl	12.8237	-1.58112	12.8237	0	0.5656	393.955	361.699	393.207	150	0	0.343593	-0.450104	0.450104	0.343593	1.14815	1.77778	2.37037	3.645e-06	615.44	18.8302	16.4472	17.2637	12.6236	9.75639	9.75639	6.85842	6.85842	5.31861	5.31861	3.61044	3.61044	-1.54	758406	23.4993	12.0243	6.24219	169.246	9.84339	0	12.2079	0	0	5.96931	4.89991	4.79454	0	12.407
Paroxetine	N	C1CNCC(C1C2=CC=C(C=C2)F)COC3=CC4=C(C=C3)OCO4	13.1704	-0.193663	13.1704	0.193663	0.933941	329.371	309.211	329.143	126	0	0.230804	-0.493088	0.493088	0.230804	1.08333	1.91667	2.79167	1.44305	704.258	16.3552	13.3344	13.3344	11.7928	8.28064	8.28064	6.237	6.237	4.71395	4.71395	3.41678	3.41678	-2.27	664546	15.269	6.69027	3.16965	140.087	19.5274	11.5667	11.499	6.79294	0	0	0	4.39042	0	0
Perindopril erbumine	N	CCCC(C(=O)OCC)NC(C)C(=O)N1C2CCCCC2CC1C(=O)O.CC(C)(C)N	13.0832	-0.934768	13.0832	0	0.495022	441.613	398.269	441.32	180	0	0.32594	-0.479712	0.479712	0.32594	1.19355	1.77419	2.29032	8.60846e-07	598.51	23.7672	20.1484	20.1484	14.4003	11.667	11.667	9.79482	9.79482	5.59766	5.59766	4.39495	4.39495	-1.67	3.11359e+06	27.3641	12.3878	8.76749	186.804	20.477	12.0837	0	5.90718	0	11.9386	14.9059	4.79454	0	0
Pimozide	N	C1CN(CCC1N2C3=CC=CC=C3NC2=O)CCCC(C4=CC=C(C=C4)F)C5=CC=C(C=C5)F	13.4656	-0.251125	13.4656	0.0267709	0.374713	461.556	432.324	461.228	176	0	0.326215	-0.305531	0.326215	0.305531	0.852941	1.44118	2.05882	1.20566	1240.49	23.493	19.0913	19.0913	16.5805	12.0084	12.0084	9.18804	9.18804	7.05813	7.05813	5.27288	5.27288	-3.25	8.61444e+07	22.5377	9.9352	4.82331	197.397	9.88389	11.6344	0	0	0	5.68974	4.5671	13.5754	0	0
Ramelteon	N	CCC(=O)NCCC1CCC2=C1C3=C(C=C2)OCC3	11.2873	0.152634	11.2873	0.152634	0.90218	259.349	238.181	259.157	102	0	0.219216	-0.492948	0.492948	0.219216	1.42105	2.31579	3.15789	1.7117	495.767	13.2423	11.4983	11.4983	9.29202	7.3341	7.3341	5.44129	5.44129	4.32049	4.32049	3.34949	3.34949	-1.51	43770.1	12.5201	5.23569	2.33702	113.894	10.0537	5.74951	0	5.90718	0	0	4.79454	0	0	0
Reserpine	N	COC1C(CC2CN3CCC4=C(C3CC2C1C(=O)OC)NC5=C4C=CC(=C5)OC)OC(=O)C6=CC(=C(C(=C6)OC)OC)O	13.3719	-0.700947	13.3719	0.036458	0.389202	594.661	556.357	594.258	230	0	0.338274	-0.504139	0.504139	0.338274	1	1.81395	2.51163	1.2921	1534.75	30.4131	25.0468	25.0468	20.8071	14.504	14.504	11.5087	11.5087	9.55489	9.55489	7.62521	7.62521	-3.96	6.12172e+09	29.127	11.6122	4.937	249.489	38.5117	17.9574	11.499	5.74951	0	11.9386	9.69445	4.79454	0	0
Riluzole	N	C1=CC2=C(C=C1OC(F)(F)F)SC(=N2)N	11.8875	-4.67668	11.8875	0.265139	0.824829	234.202	229.162	234.007	80	0	0.572597	-0.405743	0.572597	0.405743	1.33333	2.06667	2.73333	2.38011	494.083	11.052	7.207	8.0235	6.93847	3.85737	4.67386	2.72944	3.79166	1.61002	2.45735	1.11988	1.88252	-1.5	2390.16	10.0327	3.26543	2.29592	86.2881	10.4705	5.74951	5.13156	0	0	6.36236	0	4.98398	0	13.1712
Ritonavir	N	CC(C)C1=NC(=CS1)CN(C)C(=O)NC(C(C)C)C(=O)NC(CC2=CC=CC=C2)CC(C(CC3=CC=CC=C3)NC(=O)OCC4=CN=CS4)O	13.8673	-1.04885	13.8673	0.0670624	0.10624	720.962	672.578	720.313	268	0	0.407314	-0.443765	0.443765	0.407314	0.9	1.56	2.14	1.46377	1617.5	36.045	29.2435	30.8765	23.9773	16.8091	18.5684	13.0417	14.9023	8.12984	10.0771	5.38647	6.71842	-4.33	9.96617e+10	38.4716	19.1656	12.2181	302.058	30.6937	12.6487	0	5.90718	0	12.1244	9.77852	14.5731	0	22.6736
Rosuvastatin calcium	N	CC(C)C1=NC(=NC(=C1C=CC(CC(CC(=O)[O-])O)O)C2=CC=C(C=C2)F)N(C)S(=O)(=O)C.CC(C)C1=NC(=NC(=C1C=CC(CC(CC(=O)[O-])O)O)C2=CC=C(C=C2)F)N(C)S(=O)(=O)C.[Ca+2]	13.5027	-3.65656	13.5027	0	0.0917888	1001.15	946.722	1000.28	360	0	2	-0.550068	2	0.550068	0.61194	0.910448	1.16418	4.53333e-07	2425.89	49.8438	38.2384	42.0797	30.5792	20.3028	23.9995	15.9107	19.9382	9.61576	11.9322	6.07242	6.82899	-4.52026	2.7094e+13	58.6048	25.7346	18.1469	418.443	40.2282	11.6344	0	31.9433	0	37.7382	0	54.1628	0	0
Sumatriptan succinate	N	CNS(=O)(=O)CC1=CC2=C(C=C1)NC=C2CCN(C)C.C(CC(=O)O)C(=O)O	11.6174	-3.23127	11.6174	0.0116474	0.485003	413.496	386.28	413.162	156	0	0.303432	-0.481219	0.481219	0.303432	1.14286	1.75	2.25	4.165e-07	891.182	21.3196	16.2278	17.0443	13.0357	8.62185	10.2741	6.49781	8.42423	3.88061	5.21599	2.37169	3.13442	-2.43	849681	23.6091	10.7884	8.50629	163.959	20.0969	0	0	10.0233	0	11.9386	9.58907	13.1399	0	0
Tadalafil	N	CN1CC(=O)N2C(C1=O)CC3=C(C2C4=CC5=C(C=C4)OCO5)NC6=CC=CC=C36	13.0892	-0.51076	13.0892	0.0219681	0.692559	389.411	370.259	389.138	146	0	0.245472	-0.453595	0.453595	0.245472	1.06897	1.89655	2.7931	1.5914	1184.01	19.6979	15.8449	15.8449	14.1142	9.66766	9.66766	7.79328	7.79328	6.16557	6.16557	4.83635	4.83635	-3.48	1.05672e+07	16.4722	5.76174	2.2393	166.351	24.2575	6.04184	11.499	18.6073	0	0	9.58907	0	0	0
Telmisartan	N	CCCC1=NC2=C(N1CC3=CC=C(C=C3)C4=CC=CC=C4C(=O)O)C=C(C=C2C)C5=NC6=CC=CC=C6N5	11.6884	-0.921855	11.6884	0.305257	0.241706	500.602	472.378	500.221	188	0	0.335816	-0.477623	0.477623	0.335816	0.921053	1.68421	2.44737	1.40328	1761.53	26.225	21.4013	21.4013	18.5124	12.8806	12.8806	9.67527	9.67527	7.02312	7.02312	5.15136	5.15136	-4.71	7.81443e+08	23.6744	9.63211	4.23945	220.179	14.6576	11.6488	0	0	0	5.96931	0	14.7625	0	0
Tolazamide	N	CC1=CC=C(C=C1)S(=O)(=O)NC(=O)NN2CCCCCC2	12.073	-3.82486	12.073	0.0825152	0.891588	311.407	290.239	311.13	116	0	0.342704	-0.269783	0.342704	0.269783	1.04762	1.61905	2.19048	1.95555	575.987	15.2947	12.1322	12.9487	9.97116	7.12314	8.6063	5.26074	6.94314	3.42407	4.77096	2.2473	3.14925	-1.6	50630.6	15.7825	6.90684	4.71428	125.097	0	0	0	0	10.0233	6.03111	5.42579	22.9433	0	0
Trandolapril	N	CCOC(=O)C(CCC1=CC=CC=C1)NC(C)C(=O)N2C3CCCCC3CC2C(=O)O	13.3532	-0.943546	13.3532	0.0167018	0.585103	430.545	396.273	430.247	170	0	0.32594	-0.479712	0.479712	0.32594	1.19355	1.90323	2.58065	1.69572	768.493	22.3801	18.4578	18.4578	14.9179	11.4354	11.4354	8.66439	8.66439	6.58482	6.58482	5.06196	5.06196	-2.41	1.00106e+07	23.2573	10.7541	5.64174	183.691	14.7433	12.0837	0	5.90718	0	11.9386	14.9059	4.79454	0	0
Trihexyphenidyl	N	C1CCC(CC1)C(CCN2CCCCC2)(C3=CC=CC=C3)O	11.6113	-0.625866	11.6113	0.438371	0.87471	301.474	270.226	301.241	122	0	0.0936247	-0.384828	0.384828	0.0936247	0.909091	1.54545	2.22727	1.72651	434.28	15.2529	13.8438	13.8438	10.7886	9.2917	9.2917	7.27752	7.27752	5.81208	5.81208	4.40265	4.40265	-0.86	170167	16.0139	7.60862	3.72124	135.083	10.0064	0	0	0	0	0	0	0	0	0
Venlafaxine	N	CN(C)CC(C1=CC=C(C=C1)OC)C2(CCCCC2)O	11.1019	-0.558424	11.1019	0.170098	0.897682	277.408	250.192	277.204	112	0	0.118378	-0.496768	0.496768	0.118378	1.15	1.75	2.25	2.25074	407.503	14.5876	12.9321	12.9321	9.54866	7.56071	7.56071	6.25222	6.25222	4.43392	4.43392	3.29941	3.29941	-1.06	32347.2	15.3311	6.59472	3.52569	122.108	14.7433	5.74951	0	0	0	0	0	0	0	0
Verapamil	N	CC(C)C(CCCN(C)CCC1=CC(=C(C=C1)OC)OC)(C#N)C2=CC(=C(C=C2)OC)O	10.2347	-0.658789	10.2347	0.0669563	0.511446	440.584	404.296	440.268	174	0	0.160487	-0.504247	0.504247	0.160487	0.96875	1.625	2.1875	1.99259	922.528	23.7254	20.1434	20.1434	15.3044	10.9906	10.9906	8.47065	8.47065	6.22019	6.22019	4.07909	4.07909	-2.91	9.14605e+06	25.3515	11.6362	5.8612	191.885	24.217	0	22.998	0	0	0	0	0	5.26189	0
Voriconazole	N	CC(C1=NC=NC=C1F)C(CN2C=NC=N2)(C3=C(C=C(C=C3)F)F)O	14.3792	-1.95766	14.3792	0.0959812	0.763976	349.316	335.204	349.115	130	0	0.162866	-0.382403	0.382403	0.162866	1.16	1.96	2.6	2.12715	873.967	18.0267	13.1431	13.1431	11.9145	7.37274	7.37274	5.61909	5.61909	4.08973	4.08973	2.7242	2.7242	-2.81	537335	17.0274	6.59518	3.22498	140.562	5.10653	36.2175	5.81722	0	0	0	0	32.805	5.09868	0
Warfarin	N	CC(=O)CC(C1=CC=CC=C1)C2=C(C3=CC=CC=C3OC2=O)O	12.4123	-0.614534	12.4123	0.0640633	0.747626	308.333	292.205	308.105	116	0	0.343366	-0.506592	0.506592	0.343366	1.08696	1.73913	2.43478	2.25807	909.551	16.397	12.6526	12.6526	11.0754	7.36729	7.36729	5.51737	5.51737	3.86185	3.86185	2.81456	2.81456	-2.88	187785	15.0326	6.0849	2.87889	132.552	9.52368	17.1158	0	0	0	5.62559	4.79454	4.79454	0	0
Zaleplon	N	CCN(C1=CC=CC(=C1)C2=CC=NC3=C(C=NN23)C#N)C(=O)	11.1012	0.431556	11.1012	0.431556	0.690921	291.314	278.21	291.112	108	0	0.213622	-0.31526	0.31526	0.213622	1.40909	2.27273	3	2.16094	877.619	15.5267	11.9702	11.9702	10.7787	6.83372	6.83372	4.67729	4.67729	3.46319	3.46319	2.35081	2.35081	-3.2	179868	13.768	5.65726	2.18613	126.788	4.89991	11.6327	5.64718	6.4101	0	0	4.79454	9.49938	10.3606	0
Ziprasidone hydrochloride	N	C1CN(CCN1CCC2=C(C=C3C(=C2)CC(=O)N3)Cl)C4=NSC5=CC=CC=C54.Cl	11.5663	0	11.5663	0	0.647904	449.407	427.231	448.089	152	0	0.228384	-0.352692	0.352692	0.228384	1.13793	1.93103	2.75862	2.048e-06	1046.34	19.0872	15.8582	18.2471	13.6698	9.60087	10.7522	7.40675	8.61892	5.62495	6.79372	4.05319	5.10708	-1.86	5.37753e+06	20.4143	8.47952	4.07502	184.767	10.2167	5.81786	0	5.90718	0	0	9.69445	0	4.37354	12.407
Acecainide	Y	CCN(CC)CCNC(=O)C1=CC=C(C=C1)NC(=O)	11.8524	-0.0927693	11.8524	0.0927693	0.695505	263.341	242.173	263.163	104	0	0.250826	-0.350753	0.350753	0.250826	1.21053	1.84211	2.36842	2.42323	399.657	14.0876	11.4789	11.4789	9.20624	6.51632	6.51632	4.12232	4.12232	2.9807	2.9807	1.75531	1.75531	-1.88	18103.4	15.1784	8.26192	5.09325	113.534	15.5335	0	0	6.4101	5.90718	0	9.58907	0	0	0
Allopurinol	Y	C1=NNC2=C1C(=O)NC=N2	10.8843	-0.167824	10.8843	0.167824	0.519237	136.114	132.082	136.039	50	0	0.261326	-0.312458	0.312458	0.261326	1.5	2.4	3.2	3.09291	400.94	6.97469	4.95738	4.95738	4.87701	2.74509	2.74509	1.86394	1.86394	1.25314	1.25314	0.777113	0.777113	-1.65	372.422	5.15986	1.66292	0.539771	55.1111	4.98398	5.38622	5.64718	0	5.55927	0	9.89322	4.98398	5.09868	0
Alprenolol	Y	CC(C)NCC(COC1=CC=CC=C1CC=C)O	9.77251	-0.496123	9.77251	0.29948	0.693681	249.354	226.17	249.173	100	0	0.122439	-0.490547	0.490547	0.122439	1.38889	2.11111	2.77778	2.44414	363.266	13.3805	11.2253	11.2253	8.63023	6.36182	6.36182	4.6283	4.6283	2.52981	2.52981	1.58542	1.58542	-1.32	9693.95	14.74	7.90127	5.34087	109.484	15.1602	18.4604	0	0	0	0	0	0	0	6.57894
Aminoglutethimide	Y	CCC1(CCC(=O)NC1=O)C2=CC=C(C=C2)N	12.0799	-0.581736	12.0799	0.18563	0.596936	232.283	216.155	232.121	90	0	0.236704	-0.398729	0.398729	0.236704	1.29412	1.94118	2.47059	2.40055	452.992	12.4663	9.82457	9.82457	8.08135	5.78606	5.78606	4.43497	4.43497	3.53326	3.53326	2.36826	2.36826	-1.84	7340.15	11.6397	4.20128	1.90415	100.193	5.73367	0	0	11.8144	0	0	14.9059	0	0	0
Artemisinin	Y	CC1CCC2C(C(=O)OC3C24C1CCC(O3)(OO4)C)	11.7905	-0.782593	11.7905	0.155185	0.497483	268.309	248.149	268.131	106	0	0.308106	-0.432225	0.432225	0.308106	1.21053	2.05263	2.89474	1.81705	420.059	13.2507	11.3862	11.3862	9.03426	7.2755	7.2755	6.69452	6.69452	5.52298	5.52298	4.44794	4.44794	-0.65	31359	12.1182	3.71156	1.4917	112.005	9.47373	0	5.60105	12.0771	0	5.96931	4.79454	9.77514	0	0
Azatadine maleate	Y	CN1CCC(=C2C3=CC=CC=C3CCC4=C2N=CC=C4)CC1.C(=CC(=O)O)C(=O)O.C(=CC(=O)O)C(=O)O	9.55361	-1.25704	9.55361	0.55787	0.438329	522.554	492.314	522.2	200	0	0.328066	-0.478071	0.478071	0.328066	0.710526	1.18421	1.71053	2.63792e-07	1137.5	28.0788	20.9098	20.9098	18.0783	11.7907	11.7907	8.46973	8.46973	5.75959	5.75959	4.02603	4.02603	-4.57	1.49869e+08	29.659	14.8607	9.82362	219.426	25.326	0	0	0	0	23.8772	4.98398	19.1781	0	0
Azathioprine	Y	CN1C=NC(=C1SC2=NC=NC3=C2NC=N3)[N+](=O)[O-]	10.9024	-0.520161	10.9024	0.195576	0.433288	277.269	270.213	277.038	96	0	0.395838	-0.357727	0.395838	0.357727	1.36842	2.21053	3	2.08346	764.862	13.4054	9.64008	10.4566	9.1647	5.14192	5.95842	3.62337	4.60089	2.41935	3.58614	1.56138	2.50631	-2.49	37430.7	11.592	4.31485	1.90887	109.818	19.6654	16.87	10.6731	6.32732	0	5.81786	0	14.9519	0	0
Balsalazide	Y	C1=CC(=CC=C1C(=O)NCCC(=O)O)N=NC2=CC(=C(C=C2)O)C(=O)O	11.8127	-1.2798	11.8127	0.0301484	0.559772	357.322	342.202	357.096	134	0	0.339051	-0.50705	0.50705	0.339051	0.923077	1.53846	2.15385	2.03504	861.302	19.1041	13.4165	13.4165	12.3631	7.44691	7.44691	5.15312	5.15312	3.2454	3.2454	1.9375	1.9375	-3.75	508080	18.5867	8.37818	5.12889	147.177	20.6364	11.313	0	0	5.90718	11.9386	9.58907	4.79454	10.2285	0
beclometasone (17, 21) dipropionate	Y	CCC(=O)OCC(=O)C1(C(CC2C1(CC(C3(C2CCC4=CC(=O)C=CC43C)Cl)O)C)C)OC(=O)CC	13.8565	-1.54824	13.8565	0.0800593	0.414943	521.05	483.754	520.223	198	0	0.306028	-0.457495	0.457495	0.306028	1.13889	1.80556	2.44444	1.80152	1048.5	26.6814	21.7659	22.5218	16.8116	13.0331	13.4111	11.4022	12.0276	9.81175	10.7365	8.00585	8.52855	-1.99	6.33158e+07	27.0557	9.08688	3.4829	217.161	14.5803	0	17.9912	5.78324	0	11.9386	19.1781	0	0	11.6009
Benzbromarone	Y	CCC1=C(C2=CC=CC=C2O1)C(=O)C3=CC(=C(C(=C3)Br)O)Br	12.9336	-0.122037	12.9336	0.0734414	0.568938	424.088	411.992	421.915	112	0	0.196755	-0.505581	0.505581	0.196755	1.18182	1.81818	2.45455	2.20761	857.737	15.853	11.6908	14.8628	10.5241	6.75665	8.34265	4.86757	6.57625	3.49565	4.70463	2.43497	3.62143	-1.59	129479	15.3112	5.89359	2.48263	143.75	9.52368	17.0928	5.78324	0	0	0	4.79454	0	0	0
Benzthiazide	Y	C1=CC=C(C=C1)CSCC2=NS(=O)(=O)C3=CC(=C(C=C3N2)Cl)S(=O)(=O)N	12.3916	-4.15225	12.3916	0.160057	0.749896	431.948	417.836	430.983	138	0	0.28559	-0.341174	0.341174	0.28559	1.15385	1.84615	2.5	1.83263	1084.62	18.9494	13.2159	16.4214	12.1657	7.25562	11.7747	5.44024	9.93542	3.47819	7.22311	2.33863	5.60767	-1.59	483061	19.1793	7.19958	4.20771	160.31	5.31679	15.6266	0	10.0233	10.0233	0	0	13.5568	8.4178	16.1596
Betamethasone	Y	CC1CC2C3CCC4=CC(=O)C=CC4(C3(C(CC2(C1(C(=O)CO)O)C)O)F)	16.4748	-1.91796	16.4748	0.0527648	0.677042	378.44	351.224	378.184	148	0	0.189906	-0.389724	0.389724	0.189906	1.37037	2.07407	2.74074	1.79209	759.671	19.7757	15.6904	15.6904	12.6013	9.76434	9.76434	9.15921	9.15921	8.16132	8.16132	6.87683	6.87683	-1.37	1.07243e+06	18.9686	5.81545	2.14801	157.507	15.3196	17.8767	11.5665	0	0	0	9.58907	4.39042	0	0
Bezafibrate	Y	CC(C)(C(=O)O)OC1=CC=C(C=C1)CCNC(=O)C2=CC=C(C=C2)Cl	11.991	-1.28366	11.991	0.152937	0.790287	361.825	341.665	361.108	132	0	0.346953	-0.478304	0.478304	0.346953	1.08	1.68	2.24	1.84196	739.024	18.4494	14.0829	14.8389	11.7757	7.82893	8.20689	6.07427	6.51071	3.61704	3.86902	2.08614	2.21213	-2.53	287089	18.8036	8.03075	5.49945	151.127	15.1602	5.74951	5.60105	0	5.90718	5.96931	4.79454	4.79454	0	0
Bisacodyl	Y	CC(=O)OC1=CC=C(C=C1)C(C2=CC=C(C=C2)OC(=O)C)C3=CC=CC=N3	11.1152	-0.356402	11.1152	0.107448	0.505302	361.397	342.245	361.131	136	0	0.307524	-0.426734	0.426734	0.307524	0.740741	1.22222	1.59259	1.96716	859.291	19.2254	15.0858	15.0858	13.0249	8.50399	8.50399	6.01297	6.01297	3.93356	3.93356	2.86926	2.86926	-3.47	1.28618e+06	18.3249	8.27292	4.78888	157.14	9.47373	11.499	0	0	0	11.9386	14.5731	0	0	0
Budesonide	Y	CCCC1OC2CC3C4CCC5=CC(=O)C=CC5(C4C(CC3(C2(O1)C(=O)CO)C)O)	13.1638	-1.18781	13.1638	0.0291642	0.730724	416.514	384.258	416.22	164	0	0.192745	-0.392772	0.392772	0.192745	1.36667	2.16667	2.9	1.52496	816.514	21.2588	17.7507	17.7507	14.3515	11.435	11.435	10.0953	10.0953	8.7972	8.7972	7.69452	7.69452	-1.34	8.4096e+06	20.5565	7.08942	2.56911	176.863	19.6868	6.60688	23.4576	0	0	0	9.58907	0	0	0
Capecitabine	Y	CCCCCOC(=O)NC1=NC(=O)N(C=C1F)C2C(C(C(O2)C)O)O	14.116	-1.40626	14.116	0.176827	0.640839	359.354	337.178	359.149	140	0	0.412383	-0.449282	0.449282	0.412383	1.44	2.16	2.76	2.07373	667.157	18.5601	14.015	14.015	11.8454	8.08818	8.08818	5.80827	5.80827	3.85975	3.85975	2.4223	2.4223	-2.04	322178	19.2869	8.36526	4.52729	142.943	19.6868	12.2079	17.863	0	0	11.783	9.88389	13.9795	4.98398	0
Capsaicin	Y	CC(C)C=CCCCCC(=O)NCC1=CC(=C(C=C1)O)O	11.6681	-0.167881	11.6681	0.0096333	0.389954	291.391	266.191	291.183	116	0	0.21976	-0.50426	0.50426	0.21976	1.2381	2	2.66667	2.17571	480.924	15.6649	12.8023	12.8023	9.98607	7.42965	7.42965	5.51775	5.51775	3.07512	3.07512	1.88414	1.88414	-1.97	36267.6	17.0825	9.05561	7.39505	126.056	15.5298	0	11.499	5.90718	0	0	4.79454	0	0	0
Carbetapentane citrate	Y	CCN(CC)CCOCCOC(=O)C1(CCCC1)C2=CC=CC=C2.C(C(=O)O)C(CC(=O)O)(C(=O)O)O	12.7153	-2.73843	12.7153	0.0846825	0.195285	525.595	486.283	525.257	208	0	0.336419	-0.481139	0.481139	0.336419	0.891892	1.43243	1.89189	4.48269e-07	847.368	27.8991	21.5576	21.5576	17.5019	12.426	12.426	8.90818	8.90818	6.36676	6.36676	4.22745	4.22745	-3.02	7.41477e+07	32.0094	15.954	10.4714	216.54	34.7997	6.60688	5.60105	0	0	23.8772	14.3836	4.79454	0	0
Carisoprodol	Y	CCCC(C)(COC(=O)N)COC(=O)NC(C)	11.1663	-0.814502	11.1663	0.148391	0.713964	246.307	224.131	246.158	100	0	0.406637	-0.448994	0.448994	0.406637	1.23529	1.82353	2.29412	4.18853	257.856	13.3116	10.7459	10.7459	7.93167	5.76095	5.76095	4.27483	4.27483	2.28928	2.28928	1.47006	1.47006	-1.46	3426.28	15.54	7.75501	7.43191	101.829	20.5242	13.2138	0	0	0	12.1865	0	9.58907	0	0
Celecoxib	Y	CC1=CC=C(C=C1)C2=CC(=NN2C3=CC=C(C=C3)S(=O)(=O)N)C(F)(F)F	13.1255	-4.60592	13.1255	0.137651	0.754105	381.379	367.267	381.076	136	0	0.434699	-0.232505	0.434699	0.232505	1	1.57692	2.07692	2.16067	1038.35	19.1125	13.5266	14.3431	12.0537	7.43101	8.97733	5.72932	7.29074	3.75695	4.68618	2.42342	2.93886	-2.65	574867	18.1504	6.25729	3.63038	147.48	0	0	5.69393	10.0233	0	6.1763	0	18.2386	18.2699	0
Chenodiol (Chenodeoxycholic Acid)	Y	CC(CCC(=O)O)C1CCC2C1(CCC3C2C(CC4C3(CCC(C4)O)C)O)C	11.2472	-0.683876	11.2472	0.179049	0.659162	392.58	352.26	392.293	160	0	0.30285	-0.48123	0.48123	0.30285	1	1.67857	2.39286	1.55482	605.413	20.2672	17.9398	17.9398	13.1644	11.7444	11.7444	11.3624	11.3624	10.2293	10.2293	8.7278	8.7278	-0.61	1.94381e+06	20.6542	7.2653	3.13684	169.654	15.3196	0	0	0	0	5.96931	4.79454	0	0	0
Chlormezanone	Y	CN1C(S(=O)(=O)CCC1=O)C2=CC=C(C=C2)Cl	11.9963	-3.30954	11.9963	0.0584554	0.781206	273.741	261.645	273.023	92	0	0.224153	-0.324978	0.324978	0.224153	1.29412	1.88235	2.47059	2.46005	538.34	12.6294	9.25914	10.8316	7.91552	5.14343	7.23682	4.02554	6.64246	2.84092	5.13477	1.94759	3.92716	-1.07	5932.87	12.3886	4.30881	2.30183	105.1	4.89991	0	15.2111	5.90718	0	0	4.79454	8.4178	0	0
Clemastine fumarate	Y	CC(C1=CC=CC=C1)(C2=CC=C(C=C2)Cl)OCCC3CCCN3C.C(=CC(=O)O)C(=O)O	9.55361	-1.25704	9.55361	0.455333	0.550334	459.97	429.73	459.181	172	0	0.328066	-0.478071	0.478071	0.328066	1.0625	1.625	2.125	3.89583e-07	884.308	23.5623	18.4081	19.164	15.2191	10.5181	10.8961	7.82977	8.26621	5.60155	5.85353	3.74312	3.86911	-2.67	1.07781e+07	25.5894	12.3878	7.78608	193.631	19.8498	5.60105	0	0	0	11.9386	0	9.58907	0	0
Clemizole	Y	C1CCN(C1)CC2=NC3=CC=CC=C3N2CC4=CC=C(C=C4)Cl	6.00743	0.779194	6.00743	0.779194	0.711433	325.843	305.683	325.135	118	0	0.123921	-0.322395	0.322395	0.123921	0.913043	1.65217	2.43478	1.70529	801.098	15.6481	13.081	13.837	11.2928	8.20414	8.58211	6.21261	6.64905	4.55126	4.80324	3.33565	3.46164	-1.84	421458	14.7334	6.34229	3.12026	141.056	4.5671	5.8244	0	0	0	0	4.89991	4.98398	0	0
Clofazimine	Y	CC(C)N=C1C=C2C(=NC3=CC=CC=C3N2C4=CC=C(C=C4)Cl)C=C1NC5=CC=C(C=C5)Cl	6.17251	0.130199	6.17251	0.130199	0.27493	473.407	451.231	472.122	164	0	0.0900148	-0.35371	0.35371	0.0900148	0.848485	1.51515	2.21212	1.80345	1469.64	22.949	18.2578	19.7697	15.9744	10.7573	11.5132	8.12516	8.99803	5.30266	5.80661	3.88393	4.13591	-3.34	3.77096e+07	21.5028	8.89134	4.44972	202.059	9.88389	0	0	0	0	0	4.9924	4.98398	0	0
Clonazepam	Y	C1C(=O)NC2=C(C=C(C=C2)[N+](=O)[O-])C(=N1)C3=CC=CC=C3Cl	11.7413	-0.488876	11.7413	0.0664344	0.682474	315.716	305.636	315.041	110	0	0.269757	-0.323833	0.323833	0.269757	1.18182	1.95455	2.68182	2.2336	817.43	15.6899	11.2457	12.0016	10.5586	6.44063	6.8186	4.67985	5.08705	3.25293	3.58252	2.26	2.48523	-2.73	116788	14.2175	5.57272	2.5586	130.14	5.31679	6.54476	0	5.90718	5.68739	0	19.9013	0	0	0
Methyl 2-(2-chlorophenyl)-2-(6,7-dihydrothieno[3,2-c]pyridin-5(4H)-yl)acetate sulfate	Y	COC(=O)C(C1=CC=CC=C1Cl)N2CCC3=C(C2)C=CS3.OS(=O)(=O)O	12.2942	-4.66667	12.2942	0.262241	0.581565	419.908	401.764	419.026	142	0	0.394347	-0.467586	0.467586	0.394347	1.30769	1.96154	2.57692	4.31143e-07	859.13	19.3196	13.8319	16.2208	12.2027	7.51826	10.1728	5.48453	7.78807	3.8266	5.1938	2.7719	3.90066	-1.49	523708	20.8175	8.93676	5.76334	160.289	4.73686	6.04184	0	0	0	16.3683	14.0054	4.79454	8.4178	11.3368
Cortisone acetate	Y	CC(=O)OCC(=O)C1(CCC2C1(CC(=O)C3C2CCC4=CC(=O)CCC34C)C)O	13.4745	-1.64554	13.4745	0.0624825	0.728839	402.487	372.247	402.204	158	0	0.302566	-0.457742	0.457742	0.302566	1.17241	1.89655	2.58621	1.6646	827.225	21.1899	17.4547	17.4547	13.5263	10.6843	10.6843	10.003	10.003	8.67441	8.67441	7.13214	7.13214	-1.82	2.61537e+06	20.4527	6.59204	2.78169	170.609	9.84339	11.3843	12.3901	5.78324	0	5.96931	19.1781	0	0	0
Cyproterone acetate	Y	CC(=O)C1(CCC2C1(CCC3C2C=C(C4=CC(=O)C5CC5C34C)Cl)C)OC(=O)	12.6563	-1.02146	12.6563	0.0497661	0.662982	402.918	375.702	402.16	150	0	0.293596	-0.452664	0.452664	0.293596	1.21429	1.92857	2.60714	1.60544	858.664	20.0601	16.6653	17.4212	13.2032	10.4669	10.8449	10.0888	10.496	9.42968	9.75927	7.90029	8.30392	-1.42	3.32638e+06	18.5986	5.59015	1.95643	170.261	4.73686	0	17.1675	0	6.47222	0	14.3836	0	0	0
Danazol	Y	CC12CCC3C(C1CCC2(C#C)O)CCC4=CC5=C(CC34C)C=NO5	11.0756	-0.908859	11.0756	0.113574	0.721043	337.463	310.247	337.204	132	0	0.16231	-0.377034	0.377034	0.16231	1.24	2.04	2.84	1.53198	801.194	17.4494	15.2165	15.2165	11.9116	9.75973	9.75973	9.39405	9.39405	8.66548	8.66548	7.13648	7.13648	-1.53	860455	15.7037	4.79647	1.79276	149.411	9.62962	5.60105	5.76025	0	0	0	0	0	0	6.42335
Dantrolene·Na	Y	C1C(=NC(=O)N1N=CC2=CC=C(O2)C3=CC=C(C=C3)[N+](=O)[O-])[O-].[Na+]	11.2586	-0.714446	11.2586	0	0.287356	336.239	327.167	336.047	116	0	1	-0.860265	1	0.860265	1.25	1.95833	2.54167	2.08333e-06	827.945	16.397	12.5787	14.5787	11.0249	6.47478	6.47478	4.59633	4.59633	3.03996	3.03996	1.93709	1.93709	-2.49	235566	17.8575	7.38663	3.8794	157.28	9.52368	11.5205	0	0	5.68739	35.5884	10.1143	14.7959	5.10141	0
Deflazacort	Y	CC1=NC2(C(O1)CC3C2(CC(C4C3CCC5=CC(=O)C=CC45C)O)C)C(=O)COC(=O)	13.3968	-1.14672	13.3968	0.00870451	0.690172	427.497	398.265	427.199	166	0	0.293019	-0.474864	0.474864	0.293019	1.41935	2.19355	2.93548	1.57315	951.716	22.1814	18.1674	18.1674	14.6695	11.1113	11.1113	10.2815	10.2815	9.04473	9.04473	7.90841	7.90841	-2.28	1.07705e+07	20.6131	6.60958	2.49558	181.126	14.5803	6.10397	23.8268	5.78324	6.47222	0	14.3836	4.9924	0	0
Dexamethasone	Y	CC1CC2C3CCC4=CC(=O)C=CC4(C3(C(CC2(C1(C(=O)CO)O)C)O)F)	16.4748	-1.91796	16.4748	0.0527648	0.677042	378.44	351.224	378.184	148	0	0.189906	-0.389724	0.389724	0.189906	1.37037	2.07407	2.74074	1.79209	759.671	19.7757	15.6904	15.6904	12.6013	9.76434	9.76434	9.15921	9.15921	8.16132	8.16132	6.87683	6.87683	-1.37	1.07243e+06	18.9686	5.81545	2.14801	157.507	15.3196	17.8767	11.5665	0	0	0	9.58907	4.39042	0	0
Diacetamate	Y	CC(=O)NC1=CC=C(C=C1)OC(=O)	10.6253	-0.135134	10.6253	0.135134	0.70862	179.175	170.103	179.058	68	0	0.297996	-0.428762	0.428762	0.297996	1.38462	2	2.46154	2.68653	305.141	9.6818	7.1115	7.1115	6.21955	3.70102	3.70102	2.41964	2.41964	1.35888	1.35888	0.875655	0.875655	-1.84	831.114	9.24961	4.25166	2.94358	75.5127	10.0537	5.74951	0	5.90718	6.47222	0	9.58907	0	0	0
Diflorasone diacetate	Y	CC1CC2C3CC(C4=CC(=O)C=CC4(C3(C(CC2(C1(C(=O)COC(=O)C)OC(=O)C)C)O)F)C)F	17.2542	-2.31175	17.2542	0.00891878	0.599021	494.531	462.275	494.212	192	0	0.303155	-0.45769	0.45769	0.303155	1.14286	1.8	2.4	1.84928	1052.3	26.1375	20.5999	20.5999	16.1463	11.9734	11.9734	11.0289	11.0289	9.29411	9.29411	7.89315	7.89315	-2.42	3.02465e+07	25.6663	8.0469	3.22384	202.459	14.5803	6.17168	23.6599	5.78324	0	11.9386	19.1781	8.78083	0	0
Digitoxin	Y	CC1C(C(CC(O1)OC2C(OC(CC2O)OC3C(OC(CC3O)OC4CCC5(C(C4)CCC6C5CCC7(C6(CCC7C8=CC(=O)OC8)O)C)C)C)C)O)O	12.558	-0.995686	12.558	0.024309	0.188482	764.95	700.438	764.435	306	0	0.330661	-0.45798	0.45798	0.330661	0.685185	1.2963	1.88889	0.826308	1374.42	38.3189	32.5867	32.5867	25.59	20.8393	20.8393	18.7376	18.7376	15.8583	15.8583	12.7828	12.7828	-1.23	9.80957e+11	39.5892	14.8577	6.82236	318.528	58.6907	24.9188	18.8701	0	0	5.96931	0	4.79454	0	0
Digoxin	Y	CC1C(C(CC(O1)OC2C(OC(CC2O)OC3C(OC(CC3O)OC4CCC5(C(C4)CCC6C5CC(C7(C6(CCC7C8=CC(=O)OC8)O)C)O)C)C)C)O)O	12.5684	-1.01248	12.5684	0.0452063	0.162215	780.949	716.437	780.43	312	0	0.330661	-0.45798	0.45798	0.330661	0.690909	1.29091	1.87273	0.837498	1409	39.1891	32.9042	32.9042	26.0108	20.9409	20.9409	18.8156	18.8156	15.9516	15.9516	12.7623	12.7623	-1.27	1.4644e+12	40.5066	15.0807	6.95037	323.322	63.7972	24.9188	18.8701	0	0	5.96931	0	4.79454	0	0
Diltiazem	Y	CC(=O)OC1C(SC2=CC=CC=C2N(C1=O)CCN(C)C)C3=CC=C(C=C3)O	13.4744	-0.956847	13.4744	0.144208	0.778206	400.5	376.308	400.146	148	0	0.302967	-0.507967	0.507967	0.302967	1.17857	1.85714	2.5	2.06862	853.739	20.2588	16.1624	16.9788	13.3631	9.04501	9.92466	6.92089	8.10429	4.47975	5.8522	3.10869	4.42716	-2.51	1.73625e+06	20.2301	8.66524	4.48143	168.641	19.6432	5.74951	6.10397	0	5.90718	5.96931	9.58907	0	0	11.7619
Diphenylpyraline	Y	CN1CCC(CC1)OC(C2=CC=CC=C2)C3=CC=CC=C3	6.48519	0.0424131	6.48519	0.0424131	0.842821	281.399	258.215	281.178	110	0	0.10791	-0.36546	0.36546	0.10791	0.857143	1.33333	1.80952	1.79838	492.508	14.4934	12.6121	12.6121	10.3265	7.76629	7.76629	5.84012	5.84012	4.19877	4.19877	2.91868	2.91868	-1.64	102331	14.3037	6.87954	3.71699	126.911	9.63677	6.10397	0	0	0	0	0	0	0	0
[(7R)-10-Oxo-8-azatricyclo[5.3.1.03,8]undecan-5-yl] 1H-indole-3-carboxylate	Y	C1C2CC3CC(CC1N3CC2=O)OC(=O)C4=CNC5=CC=CC=C54	12.6096	-0.241982	12.6096	0.0355886	0.8624	324.38	304.22	324.147	124	0	0.340086	-0.458602	0.458602	0.340086	1.125	1.875	2.625	1.32501	810.881	16.2588	13.4036	13.4036	11.6867	8.74362	8.74362	7.36128	7.36128	5.99777	5.99777	4.87001	4.87001	-2.14	696101	14.224	5.17843	2.11011	139.516	9.72084	11.8872	0	0	0	5.96931	9.69445	4.79454	0	0
Duloxetine	Y	CNCCC(C1=CC=CS1)OC2=CC=CC3=CC=CC=C32	6.34463	0.100237	6.34463	0.100237	0.715924	297.423	278.271	297.119	108	0	0.134044	-0.4842	0.4842	0.134044	1.04762	1.90476	2.71429	1.90287	688.02	14.4934	12.0816	12.8981	10.3813	7.20684	8.08649	4.99143	5.9707	3.53591	4.50026	2.46089	3.25004	-1.84	130769	14.1122	6.7435	3.25673	128.934	10.0537	11.8535	0	0	0	0	0	0	0	11.3368
Entacapone	Y	CCN(CC)C(=O)C(=CC1=CC(=C(C(=C1)O)O)[N+](=O)[O-])C#N	12.101	-0.870384	12.101	0.0685705	0.280419	305.29	290.17	305.101	116	0	0.31475	-0.504062	0.504062	0.31475	1.40909	2	2.45455	3.33099	671.791	16.8614	12.1071	12.1071	10.349	6.46603	6.46603	4.31213	4.31213	3.00123	3.00123	1.83751	1.83751	-3.08	51842.1	16.9729	7.07927	3.51672	126.217	15.113	11.6423	5.74951	5.74951	5.90718	5.68739	14.9089	0	5.26189	0
Ergonovine maleate	Y	CC(CO)NC(=O)C1CN(C2CC3=CNC4=CC=CC(=C34)C2=C1)C.C(=CC(=O)O)C(=O)O	12.5259	-1.25704	12.5259	0.0126013	0.439468	441.484	414.268	441.19	170	0	0.328066	-0.478071	0.478071	0.328066	1.25	1.9375	2.5625	3.11667e-07	1070.59	23.4135	17.9084	17.9084	15.2056	10.2732	10.2732	8.03206	8.03206	5.636	5.636	4.15268	4.15268	-3.43	1.25485e+07	23.2377	9.79794	5.0641	184.588	25.6203	0	0	5.90718	0	11.9386	9.69445	9.58907	0	0
Estradiol	Y	CC12CCC3C(C1CCC2O)CCC4=C3C=CC(=C4)O	10.3725	-0.0882734	10.3725	0.0882734	0.75717	272.388	248.196	272.178	108	0	0.115371	-0.507956	0.507956	0.115371	1.15	2	2.85	1.7112	538.22	13.9054	12.1785	12.1785	9.59317	8.09263	8.09263	7.43627	7.43627	6.6601	6.6601	5.5412	5.5412	-1.02	62569.2	12.7005	4.23668	1.60479	120.382	10.2131	5.74951	0	0	0	0	0	0	0	0
Ethacrynic acid	Y	CCC(=C)C(=O)C1=C(C(=C(C=C1)OCC(=O)O)Cl)Cl	11.9486	-1.13268	11.9486	0.0117312	0.643897	303.141	291.045	302.011	102	0	0.341224	-0.480292	0.480292	0.341224	1.31579	1.94737	2.47368	3.06918	537.69	14.577	10.2039	11.7158	8.87912	5.43107	6.187	3.70787	4.4638	2.39054	3.2551	1.30908	1.77038	-1.52	12437.3	15.5372	6.58986	3.71933	120.134	9.84339	10.7721	12.3901	0	0	5.96931	4.79454	4.79454	0	0
Profenamine	Y	CCN(CC)C(C)CN1C2=CC=CC=C2SC3=CC=CC=C31	2.52081	0.527048	2.52081	0.527048	0.765195	312.482	288.29	312.166	116	0	0.0552902	-0.338065	0.338065	0.0552902	0.909091	1.40909	1.90909	1.95855	591.337	15.5267	13.6201	14.4366	10.7407	8.11686	8.93335	5.71835	6.80213	4.41453	5.54479	3.20449	4.30024	-1.45	139803	15.4459	6.75828	2.87874	137.68	4.89991	0	0	0	0	0	4.89991	0	0	0
Ethoxzolamide	Y	CCOC1=CC2=C(C=C1)N=C(S2)S(=O)(=O)N	11.1076	-3.72322	11.1076	0.0730107	0.900283	258.324	248.244	258.013	86	0	0.264906	-0.493834	0.493834	0.264906	1.5	2.25	2.875	2.54173	618.716	11.7591	8.50496	10.138	7.50335	4.56656	6.92938	3.08733	5.85311	1.89468	4.23249	1.26195	2.94694	-1.18	4725.86	11.3097	4.00314	2.15643	96.9172	4.73686	5.74951	0	4.33966	10.0233	0	0	18.5407	0	11.3368
Exemestane	Y	CC12CCC3C(C1CCC2=O)CC(=C)C4=CC(=O)C=CC34	12.3196	-0.0864436	12.3196	0.0864436	0.679508	282.383	260.207	282.162	110	0	0.178147	-0.299087	0.299087	0.178147	1.2381	2.04762	2.85714	1.71675	609.056	14.7757	12.6006	12.6006	10.0039	8.15725	8.15725	7.54682	7.54682	6.67788	6.67788	5.54062	5.54062	-1.44	91478	13.2387	4.28168	1.70982	125.539	0	5.78324	5.78324	0	0	0	9.58907	0	0	0
Famciclovir	Y	CC(=O)OCC(CCN1C=NC2=CN=C(N=C21)N)COC(=O)	10.8886	-0.37065	10.8886	0.105802	0.53989	307.31	290.174	307.128	118	0	0.302135	-0.467466	0.467466	0.302135	1.45455	2.27273	3	2.00848	656.918	15.9494	12.137	12.137	10.5966	6.71796	6.71796	4.76186	4.76186	3.07743	3.07743	1.97931	1.97931	-2.71	104247	15.6746	7.3417	4.14009	126.001	19.7745	5.5167	5.64718	5.94834	6.47222	5.96931	9.58907	9.96796	4.98398	0
Famprofazone	Y	CC(C)C1=C(N(N(C1=O)C2=CC=CC=C2)C)CN(C)C(C)CC3=CC=CC=C3	13.2185	0.0859374	13.2185	0.0859374	0.61224	377.532	346.284	377.247	148	0	0.274664	-0.297545	0.297545	0.274664	0.928571	1.5	2.07143	1.91598	954.765	20.2588	17.5923	17.5923	13.3968	10.0012	10.0012	7.94504	7.94504	5.52797	5.52797	3.79924	3.79924	-2.59	2.08339e+06	20.1522	8.61307	4.12135	167.569	0	0	0	0	5.55927	0	14.3762	4.6818	0	0
Fenofibrate	Y	CC(C)OC(=O)C(C)(C)OC1=CC=C(C=C1)C(=O)C2=CC=C(C=C2)Cl	12.4256	-1.11907	12.4256	0.109542	0.554062	360.837	339.669	360.113	132	0	0.349642	-0.476166	0.476166	0.349642	0.92	1.4	1.88	2.09993	746.271	18.6125	14.7071	15.463	11.6864	7.99274	8.3707	6.42683	6.86327	3.43024	3.68222	2.13456	2.26055	-2.33	255196	19.0008	7.70251	5.06896	152.261	9.47373	5.74951	11.3843	0	0	5.96931	4.79454	4.79454	0	0
Fenspiride	Y	C1CN(CCC12CNC(=O)O2)CCC3=CC=CC=C3	11.1618	-0.252097	11.1618	0.221895	0.900805	260.337	240.177	260.152	102	0	0.407392	-0.440956	0.440956	0.407392	1.21053	1.94737	2.57895	1.46955	438.719	13.1315	11.1002	11.1002	9.25755	6.98951	6.98951	5.50332	5.50332	4.19092	4.19092	2.89695	2.89695	-1.55	38578.5	12.4821	5.21121	2.89416	113.289	14.9536	5.60105	0	0	0	6.09324	0	4.79454	0	0
Fludrocortisone acetate	Y	CC(=O)OCC(=O)C1(CCC2C1(CC(C3(C2CCC4=CC(=O)CCC43C)F)O)C)O	16.9353	-1.91057	16.9353	0.00552972	0.677833	422.493	391.245	422.21	166	0	0.302566	-0.457742	0.457742	0.302566	1.2	1.9	2.56667	1.70965	837.55	22.1125	17.8716	17.8716	13.8984	10.8987	10.8987	10.2275	10.2275	9.06151	9.06151	7.31965	7.31965	-1.6	3.77497e+06	21.6252	6.69693	2.57053	175.407	14.9499	11.2698	12.3901	5.78324	0	5.96931	14.3836	4.39042	0	0
Fluoxetine	Y	CNCCC(C1=CC=CC=C1)OC2=CC=C(C=C2)C(F)(F)F	12.5645	-4.32987	12.5645	0.203346	0.851796	309.331	291.187	309.134	118	0	0.415914	-0.485695	0.485695	0.415914	1	1.63636	2.18182	2.13046	566.708	16.0018	12.2299	12.2299	10.5033	7.0393	7.0393	4.93154	4.93154	3.28787	3.28787	2.12351	2.12351	-2.01	84553.5	16.3621	7.31292	4.49485	127.473	10.0537	11.8535	0	0	0	6.1763	0	0	13.1712	0
Flutamide	Y	CC(C)C(=O)NC1=CC(=C(C=C1)[N+](=O)[O-])C(F)(F)F	12.6676	-4.86015	12.6676	0.128125	0.680178	276.214	265.126	276.072	104	0	0.422575	-0.32585	0.422575	0.32585	1.36842	1.94737	2.36842	3.19482	512.397	14.7925	10.1153	10.1153	8.62492	5.29124	5.29124	4.13075	4.13075	2.29057	2.29057	1.28665	1.28665	-2.12	8776.55	14.9392	5.24962	3.66805	106.117	5.31679	5.56345	0	5.90718	5.68739	6.1763	14.9089	0	13.1712	0
Galantamine	Y	CN1CCC23C=CC(CC2OC4=C(C=CC(=C34)C1)OC)O	9.97287	-0.411699	9.97287	0.00837963	0.800524	287.359	266.191	287.152	112	0	0.165676	-0.492857	0.492857	0.165676	1.42857	2.28571	3.09524	1.95444	612.298	14.6125	12.5035	12.5035	10.137	7.56837	7.56837	6.42788	6.42788	5.1467	5.1467	4.07732	4.07732	-1.52	95969	13.1644	4.48557	1.75482	124.52	19.4802	6.10397	11.499	0	0	0	0	0	0	0
Gliclazide	Y	CC1=CC=C(C=C1)S(=O)(=O)NC(=O)NN2CC3CCCC3C2	12.1332	-3.82526	12.1332	0.0893902	0.886038	323.418	302.25	323.13	120	0	0.342704	-0.269763	0.342704	0.269763	1.13636	1.72727	2.31818	1.58	645.115	15.7423	12.5798	13.3963	10.4375	7.58946	9.07263	6.21552	7.89793	4.54429	5.89118	3.39114	4.29309	-1.6	119002	15.3016	5.88768	3.25024	130.456	0	0	0	0	10.0233	6.03111	5.42579	22.9433	0	0
Hydrocortisone	Y	CC12CCC(=O)C=C1CCC3C2C(CC4(C3CCC4(C(=O)CO)O)C)O	12.3616	-1.54373	12.3616	0.0696792	0.696016	362.466	332.226	362.209	144	0	0.189629	-0.392773	0.392773	0.189629	1.23077	1.96154	2.65385	1.73508	683.889	18.9054	15.7017	15.7017	12.1705	9.95705	9.95705	9.55734	9.55734	8.65327	8.65327	7.28102	7.28102	-1.04	715692	18.3292	5.72762	2.13823	154.031	15.3196	12.2079	11.5665	0	0	0	9.58907	0	0	0
Idebenone	Y	CC1=C(C(=O)C(=C(C1=O)OC)OC)CCCCCCCCCCO	12.4551	-0.256636	12.4551	0.0061382	0.435646	338.444	308.204	338.209	136	0	0.227501	-0.489499	0.489499	0.227501	0.75	1.20833	1.70833	2.4092	501.887	17.9494	15.1513	15.1513	11.5781	8.80277	8.80277	6.13033	6.13033	4.42917	4.42917	2.96697	2.96697	-1.62	177017	20.4247	11.0253	5.47814	144.268	14.5803	0	0	23.0848	0	0	9.58907	0	0	0
Iloperidone	Y	CC(=O)C1=CC(=C(C=C1)OCCCN2CCC(CC2)C3=NOC4=C3C=CC(=C4)F)O	13.335	-0.314488	13.335	0.0108943	0.454121	412.461	387.261	412.18	158	0	0.169565	-0.504239	0.504239	0.169565	1.26667	2.06667	2.8	1.22935	1040.86	21.0872	16.9355	16.9355	14.508	10.2497	10.2497	7.76492	7.76492	5.67794	5.67794	3.98399	3.98399	-2.93	8.67427e+06	20.3471	8.83283	4.45955	173.774	19.2664	5.81722	22.8653	0	0	0	4.79454	4.39042	0	0
Irsogladine maleate	Y	C1=CC(=C(C=C1Cl)C2=NC(=NC(=N2)N)N)Cl.C(=CC(=O)O)C(=O)O	9.55361	-1.25704	9.55361	0.0403168	0.586816	372.168	361.08	371.019	126	0	0.328066	-0.478071	0.478071	0.328066	0.958333	1.45833	1.91667	3.075e-07	761.677	18.2757	11.8499	13.3618	11.1844	6.05113	6.80706	4.00939	4.85303	2.2078	2.77249	1.34125	1.71542	-2.91	113032	19.1374	8.65176	6.46311	145.121	21.6804	0	5.8244	11.8967	0	11.9386	0	9.58907	14.9519	0
Levamisole	Y	C1CSC2=NC(CN21)C3=CC=CC=C3	4.72583	0.374074	4.72583	0.374074	0.696252	204.298	192.202	204.072	72	0	0.159539	-0.348133	0.348133	0.159539	1.28571	2.14286	2.92857	1.86563	360.81	9.38047	7.8881	8.70459	6.93265	4.93827	5.92387	3.63263	4.6947	2.70683	3.71534	1.96037	3.0048	-0.96	4244.96	8.3567	3.31492	1.3196	88.0227	4.89991	0	5.16765	0	0	0	4.9924	0	0	0
Levonorgestrel	Y	CCC12CCC3C(C1CCC2(C#C)O)CCC4=CC(=O)CCC34	11.7503	-0.892824	11.7503	0.0608923	0.74605	312.453	284.229	312.209	124	0	0.155176	-0.377023	0.377023	0.155176	1.21739	2.04348	2.78261	1.6712	597.453	16.2423	14.1835	14.1835	11.0438	9.47897	9.47897	8.39527	8.39527	8.01839	8.01839	6.96031	6.96031	-1.07	264547	15.4573	5.21417	1.95555	139.28	5.10653	5.60105	5.78324	0	0	0	4.79454	0	0	6.42335
Linagliptin	Y	CC#CCN1C2=C(N=C1N3CCCC(C3)N)N(C(=O)N(C2=O)CC4=NC5=CC=CC=C5C(=N4)C)	13.5818	-0.555525	13.5818	0.030806	0.438992	458.526	432.318	458.218	174	0	0.330017	-0.3406	0.3406	0.330017	1.17647	2	2.79412	1.64285	1569.66	23.8193	19.2065	19.2065	16.4567	11.3171	11.3171	8.53411	8.53411	6.15994	6.15994	4.52547	4.52547	-3.97	6.83269e+07	21.8537	8.75875	3.83984	195.01	10.6336	5.8244	11.1639	5.94834	5.55927	5.68974	18.9127	14.7625	4.98398	5.92043
Lofexidine	Y	CC(C1=NCCN1)OC2=C(C=CC=C2Cl)Cl	6.01056	-0.166759	6.01056	0.166759	0.905011	259.136	247.04	258.033	86	0	0.157058	-0.479707	0.479707	0.157058	1.375	2.0625	2.625	2.13875	400.196	11.5436	8.83501	10.3469	7.68154	5.07122	5.82715	3.5046	4.319	2.2987	2.89396	1.51622	2.00275	-0.93	6543.83	11.5523	4.93447	2.4166	104.416	10.0537	5.83562	11.8535	0	0	0	4.9924	0	0	0
Lorazepam	Y	C1=CC=C(C(=C1)C2=NC(C(=O)NC3=C2C=C(C=C3)Cl)O)Cl	11.7894	-1.49773	11.7894	0.420324	0.847698	321.163	311.083	320.012	106	0	0.275714	-0.364132	0.364132	0.275714	1.09524	1.85714	2.61905	2.26893	759.089	14.9828	10.6774	12.1893	10.0586	6.17615	6.93208	4.51038	5.35401	3.10947	3.67416	2.13701	2.53435	-1.88	69580.9	14.074	5.48386	2.65406	130.585	10.4233	0	0	6.2279	5.90718	0	4.79454	4.9924	0	0
Lovastatin	Y	CCC(C)C(=O)OC1CC(C=C2C1C(C(C=C2)C)CCC3CC(CC(=O)O3)O)	12.4374	-0.593243	12.4374	0.0763879	0.69539	390.52	356.248	390.241	156	0	0.308431	-0.462188	0.462188	0.308431	1.39286	2.17857	2.89286	1.69886	636.904	20.2588	17.3035	17.3035	13.3842	10.8488	10.8488	8.75685	8.75685	6.68514	6.68514	4.80238	4.80238	-1.62	1.71082e+06	21.0976	9.2518	4.85726	167.716	14.5803	12.2079	0	0	0	11.9386	9.58907	0	0	0
Mebhydrolin naphthalenesulfonate	Y	CN1CCC2=C(C1)C3=CC=CC=C3N2CC4=CC=CC=C4.C1=CC2=C(C=CC=C2S(=O)(=O)O)C(=C1)S(=O)(=O)O	11.1514	-4.46813	11.1514	0.0232639	0.294803	564.685	536.461	564.139	202	0	0.294635	-0.339789	0.339789	0.294635	0.692308	1.23077	1.82051	1.60397e-07	1810.66	27.7859	21.227	22.86	18.5368	12.3199	15.2	9.55947	12.3394	6.93389	8.7575	5.18475	6.59763	-3.54	5.37225e+08	27.043	10.5543	5.60857	227.17	9.46701	9.79097	0	0	20.2363	0	9.1055	0	16.8356	0
Medroxyprogesterone acetate	Y	CC1CC2C(CCC3(C2CCC3(C(=O)C)OC(=O)C)C)C4(C1=CC(=O)CC4)C	12.7913	-0.961052	12.7913	0.00469221	0.647973	386.532	352.26	386.246	154	0	0.303142	-0.450641	0.450641	0.303142	1.07143	1.75	2.39286	1.73494	766.567	20.4828	17.9695	17.9695	13.049	11.0052	11.0052	10.4687	10.4687	9.28503	9.28503	8.0462	8.0462	-1.45	1.61536e+06	19.8487	6.27201	2.44984	168.018	4.73686	0	17.1675	0	0	5.96931	14.3836	0	0	0
Megestrol acetate	Y	CC1=CC2C(CCC3(C2CCC3(C(=O)C)OC(=O)C)C)C4(C1=CC(=O)CC4)C	12.7759	-0.990311	12.7759	0.0159994	0.654195	384.516	352.26	384.23	152	0	0.303142	-0.450641	0.450641	0.303142	1.07143	1.75	2.39286	1.79003	820.462	20.4828	17.7624	17.7624	13.049	10.6947	10.6947	10.0535	10.0535	8.83592	8.83592	7.47714	7.47714	-1.71	1.61536e+06	19.5997	6.14167	2.38729	167.329	4.73686	0	17.1675	0	0	5.96931	14.3836	0	0	0
Melphalan	Y	C1=CC(=CC=C1CC(C(=O)O)N)N(CCCl)CCCl	10.6866	-0.990756	10.6866	0.320065	0.720239	305.205	287.061	304.075	106	0	0.320316	-0.480078	0.480078	0.320316	1.21053	1.73684	2.15789	2.70679	392.135	14.2507	10.5582	12.0701	9.07892	6.02349	7.09254	4.18031	4.93624	2.78317	3.12123	1.75813	2.16621	-0.97	15174	16.0855	8.25076	5.26551	122.648	15.7401	6.04184	0	0	0	5.96931	4.79454	0	0	23.2019
Methsuximide	Y	CC1(CC(=O)N(C1=O)C)C2=CC=CC=C2	11.943	-0.673519	11.943	0.105229	0.645663	203.241	190.137	203.095	78	0	0.239299	-0.284948	0.284948	0.239299	1.2	1.8	2.26667	2.45147	412.89	11.052	8.85757	8.85757	7.05437	4.92047	4.92047	4.13282	4.13282	3.06647	3.06647	2.01159	2.01159	-1.64	3033.5	9.89771	3.1903	1.34892	88.6981	0	0	0	11.8144	0	0	14.489	0	0	0
Methylphenidate	Y	COC(=O)C(C1CCCCN1)C2=CC=CC=C2	11.9495	-0.179167	11.9495	0.142963	0.81234	233.311	214.159	233.142	92	0	0.314237	-0.468503	0.468503	0.314237	1.35294	2.11765	2.70588	2.21164	357.745	12.0876	10.1864	10.1864	8.3257	6.18834	6.18834	4.46791	4.46791	3.36461	3.36461	2.48329	2.48329	-1.35	10608.1	12.1161	5.82354	2.85607	102.17	10.0537	0	0	0	0	5.96931	4.79454	0	0	0
Methylprednisolone	Y	CC1CC2C3CCC(C3(CC(C2C4(C1=CC(=O)C=C4)C)O)C)(C(=O)CO)O	12.4147	-1.57242	12.4147	0.00620054	0.685143	374.477	344.237	374.209	148	0	0.189629	-0.392761	0.392761	0.189629	1.33333	2.03704	2.7037	1.78107	753.802	19.7757	16.3125	16.3125	12.5812	10.0813	10.0813	9.72013	9.72013	8.57371	8.57371	7.34328	7.34328	-1.3	1.0401e+06	19.0355	5.84973	2.28091	159.706	15.3196	12.2079	11.5665	0	0	0	9.58907	0	0	0
Methysergide maleate	Y	CCC(CO)NC(=O)C1CN(C2CC3=CN(C4=CC=CC(=C34)C2=C1)C)C.C(=CC(=O)O)C(=O)O	12.7409	-1.25704	12.7409	0.00901261	0.473072	469.538	438.29	469.221	182	0	0.328066	-0.478071	0.478071	0.328066	1.17647	1.85294	2.44118	3.50481e-07	1128.97	24.9908	19.5627	19.5627	16.1543	11.2015	11.2015	8.65908	8.65908	6.33863	6.33863	4.61974	4.61974	-3.43	2.98991e+07	25.1978	10.6661	5.37377	197.528	25.2035	0	0	5.90718	0	11.9386	9.69445	9.58907	0	0
Methiothepin maleate	Y	CN1CCN(CC1)C2CC3=CC=CC=C3SC4=C2C=C(C=C4)SC.C(=CC(=O)O)C(=O)O	9.55361	-1.25704	9.55361	0.497176	0.508215	472.632	444.408	472.149	170	0	0.328066	-0.478071	0.478071	0.328066	1	1.65625	2.28125	3.11667e-07	971.715	23.0872	18.2309	19.8639	15.3674	10.373	12.4142	7.68252	9.64595	5.52887	7.46409	3.81759	5.38143	-2.26	1.36915e+07	24.3838	11.5596	6.61942	196.85	15.113	0	0	0	0	11.9386	4.89991	9.58907	0	11.7619
Metronidazole	Y	CC1=NC=C(N1CCO)[N+](=O)[O-]	10.373	-0.518194	10.373	0.0818981	0.515868	171.156	162.084	171.064	66	0	0.34243	-0.392287	0.392287	0.34243	1.83333	2.5	3	3.03286	294.228	9.13783	6.59691	6.59691	5.6639	3.43891	3.43891	2.29597	2.29597	1.5447	1.5447	0.978368	0.978368	-1.43	563.535	8.66461	3.31096	1.42413	68.6122	15.2208	12.7416	5.8244	0	0	5.81786	0	9.55108	0	0
Mevastatin	Y	CCC(C)C(=O)OC1CCC=C2C1C(C(C=C2)C)CCC3CC(CC(=O)O3)O	12.4374	-0.593243	12.4374	0.0763879	0.69539	390.52	356.248	390.241	156	0	0.308431	-0.462188	0.462188	0.308431	1.39286	2.17857	2.89286	1.69886	636.904	20.2588	17.3035	17.3035	13.3842	10.8488	10.8488	8.75685	8.75685	6.68514	6.68514	4.80238	4.80238	-1.62	1.71082e+06	21.0976	9.2518	4.85726	167.716	14.5803	12.2079	0	0	0	11.9386	9.58907	0	0	0
Misoprostol	Y	CCCCC(C)(CC=CC1C(CC(=O)C1CCCCCCC(=O)OC)O)O	12.2401	-0.726974	12.2401	0.127363	0.286161	382.541	344.237	382.272	156	0	0.305002	-0.468995	0.468995	0.305002	1.25926	1.96296	2.62963	2.418	483.095	20.2862	17.2841	17.2841	12.8029	10.4705	10.4705	8.18342	8.18342	5.59132	5.59132	3.82015	3.82015	-1.2	628752	23.8388	12.2962	9.02273	163.733	14.9499	5.78324	0	0	0	5.96931	9.58907	0	0	0
Mycophenolate mofetil	Y	CC1=C2COC(=O)C2=C(C(=C1OC)CC=C(C)CCC(=O)OCCN3CCOCC3)O	12.0226	-0.513862	12.0226	0.0911829	0.469017	433.501	402.253	433.21	170	0	0.342193	-0.50659	0.50659	0.342193	1.25806	2	2.70968	1.53098	856.216	22.3801	18.4923	18.4923	14.9179	10.617	10.617	7.84418	7.84418	5.8	5.8	3.89118	3.89118	-2.58	9.73058e+06	23.0909	10.6363	5.56612	182.265	24.054	30.2762	0	0	0	11.9386	9.69445	4.79454	0	0
Nabumetone	Y	CCN(CC)CCOC(=O)C(CC1CCCO1)CC2=CC=CC3=CC=CC=C32.C(=O)(C(=O)O)O	12.9333	-1.82407	12.9333	0.0874164	0.397452	473.566	438.286	473.241	186	0	0.414359	-0.472815	0.472815	0.414359	1.05882	1.73529	2.35294	6.04167e-07	918.396	24.9241	19.943	19.943	16.3498	11.7862	11.7862	8.21474	8.21474	5.9802	5.9802	4.07943	4.07943	-2.97	3.48028e+07	27.2759	14.3262	8.75875	200.012	24.5867	6.60688	0	0	0	17.9079	4.79454	9.58907	0	0
Nafronyl oxalate	Y	C=CCN1CCC23C4C(=O)CCC2(C1CC5=C3C(=C(C=C5)O)O4)O	12.6333	-1.00111	12.6333	0.040783	0.80152	327.38	306.212	327.147	126	0	0.173963	-0.504246	0.504246	0.173963	1.41667	2.25	3.04167	1.79695	774.875	16.6899	13.4946	13.4946	11.5258	8.64749	8.64749	7.56128	7.56128	6.73236	6.73236	5.79733	5.79733	-1.85	500717	14.4894	4.40554	1.38097	140.086	14.9499	0	23.3862	0	0	0	9.69445	0	0	6.57894
Naftopidil	Y	CC(C1=CC2=C(C=C1)C=C(C=C2)OC)C(=O)O	10.9162	-0.807535	10.9162	0.484721	0.881078	230.263	216.151	230.094	88	0	0.310186	-0.496745	0.496745	0.310186	1.17647	1.82353	2.47059	2.47896	560.396	12.4138	9.80516	9.80516	8.11339	5.42087	5.42087	4.03244	4.03244	2.94189	2.94189	1.78119	1.78119	-2.03	7938.52	11.4553	4.45404	2.22849	99.6421	9.84339	5.74951	0	0	0	5.96931	4.79454	0	0	0
Naloxone	Y	CC(C1=CC2=C(C=C1)C=C(C=C2)OC)C(=O)O	10.9162	-0.807535	10.9162	0.484721	0.881078	230.263	216.151	230.094	88	0	0.310186	-0.496745	0.496745	0.310186	1.17647	1.82353	2.47059	2.47896	560.396	12.4138	9.80516	9.80516	8.11339	5.42087	5.42087	4.03244	4.03244	2.94189	2.94189	1.78119	1.78119	-2.03	7938.52	11.4553	4.45404	2.22849	99.6421	9.84339	5.74951	0	0	0	5.96931	4.79454	0	0	0
Neostigmine bromide	Y	CN(C)C(=O)OC1=CC=CC(=C1)[N+](C)(C)C.[Br-]	11.3718	-0.362445	11.3718	0	0.652565	303.2	284.048	302.063	96	0	0.414205	-1	1	0.414205	1.23529	1.82353	2.29412	2.56e-06	386.337	12.3449	10.8983	12.4843	7.30355	5.11702	5.11702	4.77221	4.77221	2.16253	2.16253	1.15636	1.15636	-1.07	2433.19	15.93	6.024	4.74732	113.138	26.6182	11.4369	0	0	0	6.09324	4.48303	4.79454	0	0
Nicardipine·HCl	Y	CC1=C(C(C(=C(N1)C)C(=O)OCCN(C)CC2=CC=CC=C2)C3=CC(=CC=C3)[N+](=O)[O-])C(=O)OC.Cl	13.2668	-0.876714	13.2668	0	0.301693	515.994	485.754	515.182	192	0	0.336297	-0.46558	0.46558	0.336297	1.02778	1.66667	2.27778	4.56332e-06	1179.21	25.5348	20.647	21.4635	16.7225	11.1335	11.1335	8.33834	8.33834	5.80143	5.80143	4.14245	4.14245	-3.69	4.67355e+07	28.5466	12.8514	6.70659	215.879	14.7905	6.60688	0	0	5.68739	11.9386	15.0142	9.58907	0	12.407
Nicergoline	Y	CN1CC(CC2(C1CC3=CN(C4=CC=CC2=C34)C)OC)COC(=O)C5=CC(=CN=C5)Br	12.5427	-0.421361	12.5427	0.172019	0.526092	484.394	458.186	483.116	162	0	0.339249	-0.461706	0.461706	0.339249	1.32258	2.16129	2.93548	1.43546	1160.18	21.7503	17.9689	19.5549	14.9247	10.5315	11.3245	8.7785	9.69417	6.92562	7.35929	5.62653	5.99137	-2.22	1.51145e+07	20.6699	7.72624	3.30162	189.828	14.0408	5.60105	0	0	0	5.96931	9.88389	4.79454	0	0
Nilutamide	Y	CC1(C(=O)N(C(=O)N1)C2=CC(=C(C=C2)[N+](=O)[O-])C(F)(F)F)	12.8382	-4.98286	12.8382	0.375208	0.513917	303.196	295.132	303.047	112	0	0.422576	-0.325765	0.422576	0.325765	1.33333	1.95238	2.38095	2.55384	644.091	15.9472	10.4707	10.4707	9.62492	5.6275	5.6275	4.30115	4.30115	2.87432	2.87432	1.8991	1.8991	-2.65	34404.2	14.7528	4.71911	2.5109	115.033	5.31679	11.6053	0	0	11.5946	12.2074	14.9089	9.69445	13.1712	0
Nimodipine	Y	CC1=C(C(C(=C(N1)C)C(=O)OC(C)C)C2=CC(=CC=C2)[N+](=O)[O-])C(=O)OCCO	12.8417	-0.922599	12.8417	0.125235	0.402499	404.419	380.227	404.158	156	0	0.336506	-0.459815	0.459815	0.336506	1.2069	1.82759	2.37931	2.64868	886.571	21.7148	16.7222	16.7222	13.6668	9.08795	9.08795	6.80105	6.80105	4.28174	4.28174	3.18006	3.18006	-3.2	1.64515e+06	22.0929	9.3313	4.99567	167.703	19.897	6.60688	0	0	5.68739	11.9386	10.1143	9.58907	0	0
Nitisinone	Y	C1CC(=O)C(C(=O)C1)C(=O)C2=C(C=C(C=C2)C(F)(F)F)[N+](=O)[O-]	12.6271	-4.81665	12.6271	0.0172828	0.36769	329.23	319.15	329.051	122	0	0.416161	-0.298387	0.416161	0.298387	1.17391	1.73913	2.21739	2.49751	694.855	17.3614	11.5531	11.5531	10.6249	6.57924	6.57924	5.07024	5.07024	3.53971	3.53971	2.4204	2.4204	-2.58	84876.4	16.7848	5.89951	3.27495	126.979	0	5.91791	17.3497	0	5.68739	6.1763	24.4979	0	13.1712	0
Nitrendipine	Y	CCOC(=O)C1=C(NC(=C(C1C2=CC(=CC=C2)[N+](=O)[O-])C(=O)OC)C)	12.3247	-0.82625	12.3247	0.137861	0.494347	346.339	328.195	346.116	132	0	0.335973	-0.46558	0.46558	0.335973	1.32	2.04	2.64	2.61059	781.098	18.5601	14.0679	14.0679	11.9003	7.57402	7.57402	5.27985	5.27985	3.77867	3.77867	2.65535	2.65535	-3.16	321887	18.1826	7.60632	3.67899	143.814	14.7905	0	0	0	5.68739	11.9386	10.1143	9.58907	0	0
Nitrofurantoin	Y	C1C(=O)NC(=O)N1N=CC2=CC=C(O2)[N+](=O)[O-]	11.0608	-0.691043	11.0608	0.114675	0.345748	238.159	232.111	238.034	88	0	0.433062	-0.399592	0.433062	0.399592	1.52941	2.29412	2.82353	2.07029	519.74	12.4138	8.32204	8.32204	8.05855	4.4562	4.4562	3.08866	3.08866	1.89106	1.89106	1.16073	1.16073	-2.71	9165.91	10.7961	4.04025	2.2746	93.8308	4.41715	11.4681	5.76025	5.90718	0	11.9153	20.2256	9.80345	5.10141	0
Nizatidine	Y	CNC(=C[N+](=O)[O-])NCCSCC1=CSC(=N1)CN(C)C	10.3546	-0.478641	10.3546	0.419007	0.379953	331.467	310.299	331.114	118	0	0.27357	-0.36983	0.36983	0.27357	1.61905	2.38095	3	2.21828	475.968	15.6649	12.4578	14.0908	10.0072	6.4364	8.47076	4.52786	6.57568	2.36644	4.24152	1.49695	3.26102	-1.32	43243	17.7308	9.5863	7.88096	132.522	15.5335	5.00762	5.82097	0	6.19995	0	10.1143	4.98398	11.7619	11.3368
Norethindrone acetate	Y	CC(=O)OC1(CCC2C1(CCC3C2CCC4=CC(=O)CCC34)C)C#C	11.7913	-0.72905	11.7913	0.110823	0.533858	340.463	312.239	340.204	134	0	0.303673	-0.445422	0.445422	0.303673	1.2	2	2.72	1.64284	683.876	17.8196	15.3457	15.3457	11.8996	9.80708	9.80708	8.86342	8.86342	7.97079	7.97079	6.85861	6.85861	-1.56	565587	16.8842	5.72693	2.32948	150.126	4.73686	0	11.3843	0	0	5.96931	9.58907	0	0	6.42335
Norgestimate	Y	CC1C=CC=CCCC=CC=CC=CC=CC(CC2C(C(CC(O2)(CC(C(CCC(CC(CC(CC(=O)OC(C(C1O)C)C)O)O)O)O)O)O)O)C(=O)O)OC3C(C(C(C(O3)C)O)N)O	12.6209	-2.35345	12.6209	0.137541	0.175292	926.107	850.507	925.503	370	0	0.311304	-0.480883	0.480883	0.311304	0.692308	1.27692	1.93846	1.83731	1619.95	48.4318	37.8378	37.8378	30.6155	22.6343	22.6343	17.8466	17.8466	12.2428	12.2428	8.11227	8.11227	-3.18	26516073899290	56.1446	27.5878	18.7915	381.225	80.8529	18.1258	12.0771	0	0	11.9386	9.58907	0	0	0
Noscapine	Y	CC1COC2=C3N1C=C(C(=O)C3=CC(=C2N4CCN(CC4)C)F)C(=O)O	14.9837	-1.31533	14.9837	0.0433588	0.87474	361.373	341.213	361.144	138	0	0.340723	-0.486917	0.486917	0.340723	1.30769	2	2.65385	2.00409	963.288	18.5851	14.6591	14.6591	12.3799	8.591	8.591	6.96696	6.96696	5.19184	5.19184	3.68877	3.68877	-2.61	825394	16.8368	5.97977	2.43846	148.732	24.2103	17.8577	11.5667	5.42879	0	5.96931	4.79454	9.18495	0	0
Olmesartan medoxomil	Y	CCCC1=NC(=C(N1CC2=CC=C(C=C2)C3=CC=CC=C3C4=NNN=N4)C(=O)OCC5=C(OC(=O)O5)C)C(C)(C)O	13.4573	-1.41375	13.4573	0.115459	0.237908	558.595	528.355	558.223	212	0	0.518636	-0.452626	0.518636	0.452626	1.09756	1.82927	2.43902	1.47949	1707.83	29.1477	23.1718	23.1718	19.6512	13.1627	13.1627	10.1079	10.1079	6.58205	6.58205	4.60123	4.60123	-4.84	1.82428e+09	27.7165	11.3362	5.8694	234.551	23.2448	17.1194	23.8213	5.8244	0	11.7917	0	14.5731	5.21339	10.1974
Olsalazine	Y	C1=CC(=C(C=C1N=NC2=CC(=C(C=C2)O)C(=O)O)C(=O)O)O	10.88	-1.31264	10.88	0.166806	0.639963	302.242	292.162	302.054	112	0	0.339051	-0.50705	0.50705	0.339051	0.727273	1.09091	1.40909	2.32859	719.398	16.2757	10.9639	10.9639	10.3799	5.92596	5.92596	4.21321	4.21321	2.70203	2.70203	1.63053	1.63053	-3.42	70202.7	14.9781	5.91648	3.17912	123.165	20.4261	22.6259	0	0	0	11.9386	0	9.58907	10.2285	0
Orphenadrine citrate	Y	CC1=CC=CC=C1C(C2=CC=CC=C2)OCCN(C)C.C(C(=O)O)C(CC(=O)O)(C(=O)O)O	10.3156	-2.73843	10.3156	0.0114352	0.39629	461.511	430.263	461.205	180	0	0.336419	-0.481139	0.481139	0.336419	0.909091	1.42424	1.87879	3.65538e-07	897.69	25.0183	18.971	18.971	15.4579	10.2214	10.2214	7.79915	7.79915	4.68171	4.68171	2.94157	2.94157	-3.27	7.69515e+06	27.7636	13.317	9.81592	192.409	30.0629	6.10397	5.60105	0	0	17.9079	9.58907	4.79454	0	0
Oxazepam	Y	C1=CC=C(C=C1)C2=NC(C(=O)NC3=C2C=C(C=C3)Cl)O	11.7374	-1.43391	11.7374	0.536065	0.845729	286.718	275.63	286.051	100	0	0.275714	-0.364132	0.364132	0.275714	1.15	1.9	2.65	2.23159	698.275	14.1125	10.3768	11.1327	9.64787	6.0705	6.44847	4.39656	4.83299	3.02772	3.26282	2.09519	2.26729	-2.17	48535.9	12.8432	5.07407	2.30902	120.282	10.4233	0	0	6.2279	5.90718	0	4.79454	4.9924	0	0
Paclitaxel	Y	CC1=C2C(C(=O)C3(C(CC4C(C3C(C(C2(C)C)(CC1OC(=O)C(C(C5=CC=CC=C5)NC(=O)C6=CC=CC=C6)O)O)OC(=O)C7=CC=CC=C7)(CO4)OC(=O)C)O)C)OC(=O)	15.3316	-2.38491	15.3316	0.0103853	0.0942324	839.891	790.499	839.315	322	0	0.338014	-0.455737	0.455737	0.338014	0.901639	1.4918	2.04918	1.37461	2229.42	44.07	34.3101	34.3101	28.9164	20.036	20.036	16.9769	16.9769	13.3877	13.3877	10.0895	10.0895	-5.74	1.42165e+13	43.3527	16.271	7.12077	351.52	44.3207	23.9129	23.5922	0	12.3794	17.9079	19.1781	9.58907	0	0
Paliperidone	Y	CC1=C(C(=O)N2CCCC(C2=N1)O)CCN3CCC(CC3)C4=NOC5=C4C=CC(=C5)F	13.3982	-0.641359	13.3982	0.00237487	0.690289	426.492	399.276	426.207	164	0	0.256555	-0.385172	0.385172	0.256555	1.22581	2.03226	2.83871	1.23967	1163.57	21.5348	17.6812	17.6812	15.008	11.0646	11.0646	8.72299	8.72299	6.77043	6.77043	4.97674	4.97674	-2.58	1.80874e+07	20.3298	8.16363	3.78488	179.034	14.5295	17.7456	5.58302	0	5.55927	0	9.36164	9.37439	0	0
Pantoprazole	Y	COC1=C(C(=NC=C1)CS(=O)C2=NC3=C(N2)C=C(C=C3)OC(F)F)O	12.4724	-2.93418	12.4724	0.0318619	0.693153	369.349	356.245	369.059	132	0	0.387033	-0.502975	0.502975	0.387033	1.36	2.16	2.88	1.84817	932.281	17.9743	12.9018	13.7183	11.9736	7.01432	8.33325	4.89779	6.26421	3.32319	4.48347	2.18943	3.20971	-2.75	525727	17.0854	7.01279	3.68126	142.64	19.5642	5.74951	16.6555	0	0	6.61151	9.19288	4.98398	8.78083	0
Papaverine	Y	COC1=C(C=C(C=C1)CC2=NC=CC3=CC(=C(C=C32)OC)OC)O	9.95117	0.119895	9.95117	0.119895	0.777055	325.364	306.212	325.131	124	0	0.160921	-0.504248	0.504248	0.160921	0.875	1.58333	2.25	2.04277	876.615	17.1041	13.8677	13.8677	11.6557	7.51438	7.51438	5.36895	5.36895	3.96591	3.96591	2.73934	2.73934	-2.95	332501	15.9272	6.66134	2.92678	139.984	19.3171	0	22.998	0	0	0	4.98398	0	0	0
Penbutolol sulfate	Y	CC(C)(C)NCC(COC1=CC=CC=C1C2CCCC2)O.CC(C)(C)NCC(COC1=CC=CC=C1C2CCCC2)O.OS(=O)(=O)O	10.0426	-4.66667	10.0426	0.0166018	0.14082	680.949	620.469	680.407	268	0	0.394347	-0.490548	0.490548	0.394347	0.659574	0.957447	1.25532	2.86007e-07	1172.73	35.0894	29.2436	30.0601	21.9106	16.9056	18.3026	14.6777	15.5734	8.0265	8.0265	5.70992	5.70992	-2.25	7.62799e+09	40.923	19.6739	18.7642	282.794	30.3204	36.9207	0	0	0	10.399	9.1055	0	8.4178	0
Pergolide mesylate	Y	CCCN1CC(CC2C1CC3=CNC4=CC=CC2=C34)CSC.CS(=O)(=O)O	9.1875	-3.66667	9.1875	0.714774	0.750716	410.605	380.365	410.17	150	0	0.261427	-0.36088	0.36088	0.261427	1.37037	2.11111	2.77778	3.75682e-07	870.479	19.6041	16.3115	17.9445	12.8132	9.55701	12.7992	7.7467	10.1234	5.57487	6.37961	4.79978	5.51267	-1.02	1.11291e+06	20.7075	8.55356	4.88225	166.207	4.98398	0	0	0	10.1181	0	9.45266	0	20.1797	0
Periciazine	Y	C1CN(CCC1O)CCCN2C3=CC=CC=C3SC4=C2C=C(C=C4)C#N	9.66051	-0.117106	9.66051	0.117106	0.887173	365.502	342.318	365.156	134	0	0.09919	-0.39303	0.39303	0.09919	1.03846	1.80769	2.61538	1.51859	824.246	17.9325	14.7657	15.5821	12.7415	9.23406	10.0506	6.9421	8.02588	5.16796	6.29823	3.73513	4.81123	-2	1.32298e+06	17.4156	7.70914	3.58802	158.591	14.9063	0	0	0	0	0	0	0	5.26189	0
Phenazopyridine	Y	C1=CC=C(C=C1)N=NC2=C(N=C(C=C2)N)N	5.64068	0.277483	5.64068	0.277483	0.751168	213.244	202.156	213.101	80	0	0.1532	-0.383625	0.383625	0.1532	0.875	1.625	2.3125	2.24215	507.038	11.3805	8.53779	8.53779	7.75402	4.74314	4.74314	3.17603	3.17603	1.95335	1.95335	1.17415	1.17415	-2.43	5509.67	10.1002	4.3936	2.32683	92.8347	11.4673	11.5052	5.81786	0	0	0	0	4.98398	5.11425	5.11425
Pidotimod	Y	C1CC(=O)NC1C(=O)N2CSCC2C(=O)O	11.9425	-0.983636	11.9425	0.141597	0.667237	244.272	232.176	244.052	88	0	0.326816	-0.479689	0.479689	0.326816	1.5	2.25	2.8125	2.0348	346.401	11.7067	8.51055	9.32704	7.59222	4.99744	6.15214	3.82073	4.82051	2.74384	3.75603	1.86392	3.01899	-1.24	6151.12	11.2515	4.32489	1.99251	96.3587	15.3232	12.0837	0	11.8144	0	5.96931	9.58907	4.79454	0	11.7619
Pranoprofen	Y	CC(C1=CC2=C(C=C1)OC3=C(C2)C=CC=N3)C(=O)O	11.0249	-0.820607	11.0249	0.513338	0.764395	255.273	242.169	255.09	96	0	0.310186	-0.480789	0.480789	0.310186	1.36842	2.21053	3	1.98236	651.589	13.4054	10.4595	10.4595	9.14787	6.12297	6.12297	4.6736	4.6736	3.39247	3.39247	2.20889	2.20889	-2.36	28795.3	11.7148	4.38776	2.05384	110.231	9.84339	5.74951	0	5.87999	0	5.96931	4.79454	4.98398	0	0
Prasugrel	Y	CC(=O)OC1=CC2=C(S1)CCN(C2)C(C3=CC=CC=C3F)C(=O)C4CC4	14.448	-0.547291	14.448	0.0556343	0.746232	373.449	353.289	373.115	136	0	0.30832	-0.415585	0.415585	0.30832	1.30769	2.07692	2.76923	1.6262	858.491	18.2588	14.5352	15.3517	12.5249	8.84871	9.66521	6.92866	8.02795	4.93204	6.04712	3.55781	4.60879	-2.05	1.498e+06	17.3681	6.92816	3.43614	155.129	4.73686	5.81722	10.8465	0	0	5.96931	14.489	4.39042	0	11.3368
Prednisone	Y	CC12CC(=O)C3C(C1CCC2(C(=O)CO)O)CCC4=CC(=O)C=CC34	13.0805	-1.60959	13.0805	0.0124252	0.789451	344.407	320.215	344.162	134	0	0.189642	-0.388464	0.388464	0.189642	1.32	2.08	2.8	1.7149	719.598	17.9828	14.4033	14.4033	11.8145	9.13519	9.13519	8.38212	8.38212	7.45343	7.45343	6.21565	6.21565	-1.59	525870	16.8558	5.45124	2.11671	146.344	10.2131	17.9912	11.5665	0	0	0	14.3836	0	0	0
Probenecid	Y	CCCN(CCC)S(=O)(=O)C1=CC=C(C=C1)C(=O)O	12.3719	-3.52743	12.3719	0.0800769	0.833016	285.365	266.213	285.103	106	0	0.33518	-0.477639	0.477639	0.33518	1.10526	1.57895	1.94737	3.06533	516.079	14.4663	11.1652	11.9817	8.92909	6.2658	7.70586	4.23362	6.17155	2.68506	4.59793	1.76952	3.39355	-1.4	13065.2	15.6568	6.67555	3.77895	113.462	5.10653	0	0	10.0233	0	5.96931	0	13.2123	4.30522	0
Procarbazine	Y	CC(C)NC(=O)C1=CC=C(C=C1)CNN	11.5728	-0.0442059	11.5728	0.0442059	0.504833	207.277	190.141	207.137	82	0	0.250974	-0.349866	0.349866	0.250974	1.33333	1.93333	2.4	2.66573	319.11	11.2591	9.07946	9.07946	7.13023	4.96465	4.96465	3.70599	3.70599	1.94208	1.94208	1.23734	1.23734	-1.39	2101.14	11.6835	5.48101	3.6914	89.8274	5.31679	0	0	0	5.90718	0	16.063	0	0	0
Progesterone	Y	CC(=O)C1CCC2C1(CCC3C2CCC4=CC(=O)CCC34C)	11.9415	0.273916	11.9415	0.273916	0.721892	300.442	272.218	300.209	120	0	0.155197	-0.299705	0.299705	0.155197	1.04545	1.81818	2.59091	1.62572	545.91	15.4828	13.9375	13.9375	10.5039	9.24818	9.24818	8.56193	8.56193	7.80262	7.80262	6.71914	6.71914	-0.92	160904	14.6583	5.04111	1.98317	133.283	0	5.78324	5.78324	0	0	0	9.58907	0	0	0
Racecadotril	Y	CC(=O)SCC(CC1=CC=CC=C1)C(=O)NCC(=O)OCC2=CC=CC=C2	12.4953	-0.495477	12.4953	0.0387662	0.672058	385.485	362.301	385.135	142	0	0.325243	-0.459503	0.459503	0.325243	0.962963	1.55556	2.14815	1.83804	749.292	19.4849	15.2205	16.037	13.0417	8.68872	9.67432	6.05332	7.25024	3.8331	4.80866	2.43658	3.1417	-2.6	1.07585e+06	20.7088	11.1846	8.08799	163.044	10.0537	13.1516	5.11528	5.90718	0	5.96931	14.3836	0	0	0
Ranitidine	Y	CNC(=C[N+](=O)[O-])NCCSCC1=CC=C(O1)CN(C)	10.3245	-0.487977	10.3245	0.407319	0.338557	300.384	280.224	300.126	112	0	0.27357	-0.463849	0.463849	0.27357	1.45	2.2	2.85	2.19053	447.666	14.7947	11.6407	12.4572	9.6514	6.22252	7.37722	3.95584	5.06101	2.37833	3.35977	1.50376	2.25083	-1.67	31805.8	16.3846	9.26816	6.48315	121.881	20.3675	11.5205	5.82097	0	6.19995	0	10.1143	0	11.7619	0
Rebamipide	Y	C1=CC=C2C(=C1)C(=CC(=O)N2)CC(C(=O)O)NC(=O)C3=CC=C(C=C3)Cl	12.3061	-1.18363	12.3061	0.0147853	0.64241	370.792	355.672	370.072	132	0	0.326056	-0.479709	0.479709	0.326056	1.11538	1.80769	2.5	1.87764	1027.64	18.6814	13.5305	14.2865	12.4356	7.84018	8.21815	5.77971	6.21615	3.97008	4.22206	2.70866	2.83465	-3.12	705864	17.695	7.40975	3.92027	152.982	15.4073	6.04184	0	5.55927	5.90718	5.96931	9.58907	4.79454	0	0
Rifabutin	Y	CC1C=CC=C(C(=O)N=C2C(=C3C(=C4C2=NC5(N4)CCN(CC5)CC(C)C)C6=C(C(=C3O)C)OC(C6=O)(OC=CC(C(C(C(C(C(C1O)C)O)C)OC(=O)C)C)OC)C)O)	14.6795	-1.94832	14.6795	0.0527142	0.21472	832.992	772.512	832.426	326	0	0.312108	-0.506737	0.506737	0.312108	0.983333	1.66667	2.3	1.52949	2244.62	44.007	36.184	36.184	28.2344	20.8024	20.8024	17.5207	17.5207	12.5897	12.5897	9.12686	9.12686	-4.83	7299424685030	44.7158	17.269	8.28405	350.01	49.5903	33.9803	5.74951	0	11.6904	11.7564	19.376	4.9924	0	0
Rifampin (Rifampicin)	Y	CC1C=CC=C(C(=O)NC2=C(C(=C3C(=C2O)C(=C(C4=C3C(=O)C(O4)(OC=CC(C(C(C(C(C(C1O)C)O)C)OC(=O)C)C)OC)C)C)O)O)C=NN5CCN(CC5)C)C	14.4256	-2.04257	14.4256	0.0559396	0.109485	822.953	764.489	822.405	322	0	0.312109	-0.506736	0.506736	0.312109	0.949153	1.61017	2.23729	1.70359	2072.63	43.6701	35.3468	35.3468	27.7309	19.7885	19.7885	16.1191	16.1191	11.8631	11.8631	7.9233	7.9233	-5.16	3.4434e+12	44.9339	17.9918	8.90537	343.915	54.6968	23.3525	5.74951	0	11.6904	11.7564	19.3925	0	5.10141	0
Risperidone	Y	CC1=C(C(=O)N2CCCCC2=N1)CCN3CCC(CC3)C4=NOC5=C4C=CC(=C5)F	13.3915	-0.302883	13.3915	0.160542	0.657745	410.493	383.277	410.212	158	0	0.25648	-0.355891	0.355891	0.25648	1.2	2.03333	2.86667	1.23285	1128.17	20.6646	17.3638	17.3638	14.5974	10.9631	10.9631	8.5801	8.5801	6.69474	6.69474	4.94383	4.94383	-2.54	1.24343e+07	19.4251	7.94599	3.55483	174.239	9.423	11.6416	5.58302	0	5.55927	0	9.36164	9.37439	0	0
Rizatriptan benzoate	Y	CN(C)CCC1=CNC2=C1C=C(C=C2)CN3C=NC=N3.C1=CC=C(C=C1)C(=O)O	10.2009	-0.879074	10.2009	0.331019	0.526609	391.475	366.275	391.201	150	0	0.335178	-0.477639	0.477639	0.335178	1.17241	1.96552	2.58621	2.24319e-07	1039.71	20.6396	16.6165	16.6165	14.0249	9.37058	9.37058	7.01136	7.01136	4.49208	4.49208	2.95697	2.95697	-3.45	4.99212e+06	20.2885	9.65636	5.7611	169.174	14.9904	12.6546	0	0	0	5.96931	0	14.4603	5.09868	0
Roxatidine acetate	Y	CC(=O)OCC(=O)NCCCOC1=CC=CC(=C1)CN2CCCCC2	11.3807	-0.455631	11.3807	0.227445	0.546846	348.443	320.219	348.205	138	0	0.302635	-0.493519	0.493519	0.302635	1.2	2	2.76	1.62639	556.11	17.9076	14.9607	14.9607	12.131	8.97456	8.97456	6.31644	6.31644	4.07185	4.07185	2.81755	2.81755	-2.08	418209	19.2475	10.7162	8.02601	149.03	14.7905	5.74951	6.60688	0	5.90718	5.96931	14.489	0	0	0
Spironolactone	Y	CC(=O)SC1CC2=CC(=O)CCC2(C3C1C4CCC5(C4(CC3)C)CCC(=O)O5)	12.0827	-0.274001	12.0827	0.0293369	0.606071	402.556	372.316	402.186	152	0	0.306008	-0.458448	0.458448	0.306008	1.14286	1.96429	2.67857	1.52044	772.564	19.6814	16.8693	17.6858	13.3279	10.9528	11.8324	9.99362	11.4097	8.94131	10.0569	7.79507	9.04584	-1.1	3.16611e+06	18.8988	6.44907	2.60439	170.77	4.73686	5.60105	10.8985	0	0	5.96931	14.3836	0	0	0
Sulfamethoxazole	Y	CC1=CC(=NO1)NS(=O)(=O)C2=CC=C(C=C2)N	11.8885	-3.64481	11.8885	0.11792	0.804737	253.283	242.195	253.052	90	0	0.262638	-0.398728	0.398728	0.262638	1.29412	1.94118	2.47059	2.27673	616.501	12.4663	9.04431	9.8608	7.97116	4.78928	6.27244	3.49734	5.17974	2.0573	3.42793	1.25808	2.24184	-2.02	7651.77	11.465	4.09598	2.56286	98.4693	10.2568	5.76025	5.81786	0	10.0233	0	4.72209	8.4178	0	0
Sulfasalazine	Y	C1=CC=NC(=C1)NS(=O)(=O)C2=CC=C(C=C2)N=NC3=CC(=C(C=C3)O)C(=O)O	12.341	-3.79493	12.341	0.0230555	0.540588	398.4	384.288	398.068	142	0	0.339051	-0.50705	0.50705	0.339051	0.964286	1.64286	2.28571	1.76585	1130.4	20.1481	14.2199	15.0364	13.3482	7.87001	9.35318	5.52098	7.20338	3.54233	4.91297	2.18468	3.19299	-3.79	1.7981e+06	18.985	7.84184	4.48293	159.638	10.2131	17.1308	0	0	10.0233	5.96931	4.72209	18.1963	10.2285	0
Sulfinpyrazone	Y	C1=CC=C(C=C1)N2C(=O)C(C(=O)N2C3=CC=CC=C3)CCS(=O)C4=CC=CC=C4	13.2136	-1.26223	13.2136	0.228015	0.58748	404.491	384.331	404.119	146	0	0.258409	-0.271678	0.271678	0.258409	0.655172	1.06897	1.51724	1.61147	968.263	20.217	15.6792	16.4957	14.1647	9.37979	10.6987	6.67514	8.24584	4.81324	6.21768	3.38375	4.52993	-3.25	6.45557e+06	19.0832	8.40712	3.84091	171.552	0	5.91791	0	0	11.8144	0	13.798	10.0178	0	0
Sulindac	Y	CC1=C(C2=C(C1=CC3=CC=C(C=C3)S(=O)C)C=CC(=C2)F)CC(=O)O	13.6555	-1.03641	13.6555	0.145455	0.885185	356.418	339.282	356.088	128	0	0.307349	-0.480986	0.480986	0.307349	1.16	1.84	2.44	2.10111	939.914	18.1375	13.8758	14.6923	11.8631	7.73961	9.29769	5.94515	7.3248	4.30461	5.24063	3.05497	3.57433	-2.53	426585	17.2981	6.76388	3.46432	147.519	5.10653	5.81722	0	0	0	5.96931	9.00344	4.39042	0	0
Sulpiride	Y	CCN1CCCC1CNC(=O)C2=C(C=CC(=C2)S(=O)(=O)N)O	12.1711	-3.91827	12.1711	0.0902126	0.717563	327.406	306.238	327.125	122	0	0.254637	-0.50712	0.50712	0.254637	1.5	2.22727	2.86364	2.0921	660.052	16.3281	12.4497	13.2662	10.3247	7.20674	8.75306	5.35863	6.92005	3.94467	4.85567	2.72236	3.2622	-1.64	82445.3	16.7258	6.63588	3.76023	129.711	10.4233	5.74951	0	10.0233	5.90718	0	9.69445	13.5568	0	0
Tacrolimus	Y	CC1CC(C2C(CC(C(O2)(C(=O)C(=O)N3CCCCC3C(=O)OC(C(C(CC(=O)C(C=C(C1)C)CC=C)O)C)C(=CC4CCC(C(C4)OC)O)C)O)C)OC)O	14.2497	-2.58942	14.2497	0.0191672	0.172471	790.004	722.468	789.466	316	0	0.328979	-0.455931	0.455931	0.328979	0.946429	1.64286	2.30357	1.76311	1461.54	41.482	34.432	34.432	26.4451	20.5003	20.5003	17.065	17.065	12.593	12.593	9.22112	9.22112	-2.78	7.02755e+11	45.9163	20.2657	10.829	332.012	44.2735	24.033	0	5.78711	11.6904	5.96931	14.3836	4.79454	0	6.57894
Tenatoprazole	Y	CC1=CN=C(C(=C1OC)C)CS(=O)C2=NC3=C(N2)C=CC(=N3)O	12.5517	-1.40715	12.5517	0.123042	0.757548	332.385	316.257	332.094	120	0	0.212407	-0.49608	0.49608	0.212407	1.30435	2.08696	2.82609	1.91403	907.119	16.5601	12.9528	13.7693	10.9904	6.92459	8.24352	5.11859	6.485	3.54272	4.703	2.3775	3.46568	-2.48	201483	15.417	5.95873	2.89164	134.78	14.8274	5.74951	10.8036	5.87999	0	0	9.19288	4.98398	4.98398	0
Thiothixene	Y	CN1CCN(CC1)CCC=C2C3=CC=CC=C3SC4=C2C=C(C=C4)S(=O)(=O)N(C)	12.338	-3.4747	12.338	0.30898	0.675385	429.611	402.395	429.154	154	0	0.23983	-0.303826	0.303826	0.23983	1.03448	1.75862	2.51724	1.65656	1026.1	20.4325	16.8889	18.5219	13.9755	9.94049	12.2401	7.51514	10.4854	5.60706	8.17087	3.81813	5.66044	-1.64	4.38158e+06	20.6254	8.61511	4.43928	177.39	9.79982	0	0	10.0233	0	0	0	13.1399	0	0
Tinidazole	Y	CCS(=O)(=O)CCN1C(=NC=C1[N+](=O)[O-])	11.1721	-3.10925	11.1721	0.0371972	0.535369	233.249	222.161	233.047	84	0	0.34216	-0.357858	0.357858	0.34216	1.6	2.26667	2.8	2.74101	450.555	11.4747	8.1589	8.9754	6.96033	4.30965	6.13102	2.93871	5.41145	1.9604	3.64464	1.01986	1.7834	-1.44	2274.71	11.6337	4.387	3.01314	86.8083	10.1143	12.7416	16.1646	0	0	5.81786	0	17.9689	0	0
Tolcapone	Y	CC1=CC=C(C=C1)C(=O)C2=CC(=C(C(=C2)O)O)[N+](=O)[O-]	12.1806	-0.860144	12.1806	0.0593953	0.387105	273.244	262.156	273.064	102	0	0.314892	-0.504061	0.504061	0.314892	1.1	1.7	2.25	2.49865	691.456	14.8614	10.5305	10.5305	9.39675	5.71616	5.71616	4.31536	4.31536	2.84232	2.84232	1.74606	1.74606	-2.89	27193.2	13.5395	5.00455	2.44038	113.621	10.2131	0	11.5328	5.74951	0	5.68739	14.9089	0	0	0
Tranilast	Y	COC1=C(C=C(C=C1)C=CC(=O)NC2=CC=CC=C2C(=O)O)O	11.8906	-1.12041	11.8906	0.0105018	0.737644	313.309	298.189	313.095	118	0	0.337311	-0.50424	0.50424	0.337311	1.17391	1.91304	2.56522	2.10628	767.329	16.8196	12.3153	12.3153	11.0072	6.6939	6.6939	4.60461	4.60461	3.04541	3.04541	1.9356	1.9356	-3.28	133895	16.0968	7.12631	4.10162	132.199	20.2667	0	11.499	5.90718	0	5.96931	4.79454	4.79454	0	0
Trimebutine maleate	Y	CCC(COC(=O)C1=CC(=C(C(=C1)OC)OC)OC)(C2=CC=CC=C2)N(C)C.C(=CC(=O)O)C(=O)O	12.8045	-1.25704	12.8045	0.218261	0.347049	503.548	470.284	503.216	196	0	0.337982	-0.492688	0.492688	0.337982	0.888889	1.38889	1.75	6.975e-07	1009.63	27.3028	21.3097	21.3097	17.0533	10.8978	10.8978	7.64555	7.64555	5.46305	5.46305	3.45122	3.45122	-4.05	4.02182e+07	29.9813	14.3726	8.01851	210.201	29.1605	6.60688	11.499	5.74951	0	17.9079	4.89991	14.3836	0	0
Trimetazidine dihydrochloride	Y	COC1=C(C(=C(C=C1)CN2CCNCC2)OC)OC.Cl.Cl	5.50411	0	5.50411	0	0.888449	339.263	315.071	338.116	122	0	0.2031	-0.492715	0.492715	0.2031	0.952381	1.57143	2.09524	2e-06	426.925	13.6649	12.6787	14.3117	9.29555	6.50714	6.50714	4.51959	4.51959	3.38929	3.38929	2.39787	2.39787	-0.88	26055.7	20.12	9.94867	4.81368	138.302	19.5274	0	11.499	5.74951	0	0	4.89991	0	0	24.8141
Ursodeoxycholic acid	Y	CC(CCC(=O)O)C1CCC2C1(CCC3C2C(CC4C3(CCC(C4)O)C)O)	11.1327	-0.679388	11.1327	0.172121	0.68849	378.553	340.249	378.277	154	0	0.30285	-0.48123	0.48123	0.30285	1.07407	1.81481	2.55556	1.49988	562.582	19.3446	17.0171	17.0171	12.8084	11.3884	11.3884	10.6738	10.6738	9.57049	9.57049	8.19353	8.19353	-0.61	1.49098e+06	19.6954	7.33105	3.35032	163.289	15.3196	0	0	0	0	5.96931	4.79454	0	0	0
Valsartan	Y	CCCCC(=O)N(CC1=CC=C(C=C1)C2=CC=CC=C2C3=NNN=N3)C(C(C)C)C(=O)O	12.8611	-0.976381	12.8611	0.125483	0.494432	435.528	406.296	435.227	168	0	0.326196	-0.479704	0.479704	0.326196	1.0625	1.75	2.3125	1.87056	1032.05	23.0872	18.6545	18.6545	15.4179	10.864	10.864	8.1302	8.1302	5.41599	5.41599	3.78376	3.78376	-3.55	1.73156e+07	23.1202	10.6571	5.37617	187.211	10.0064	6.04184	0	11.7316	0	5.96931	4.79454	4.79454	5.21339	10.1974
Vilazodone	Y	C1CN(CCN1CCCCC2=CNC3=C2C=C(C=C3)C#N)C4=CC5=C(C=C4)OC(=C5)C(=O)N	11.3513	-0.543541	11.3513	0.199176	0.421693	441.535	414.319	441.216	168	0	0.283959	-0.450925	0.450925	0.283959	1.09091	1.93939	2.72727	1.10662	1337.98	22.7859	18.5111	18.5111	16.1017	11.4137	11.4137	8.66891	8.66891	6.54715	6.54715	4.68421	4.68421	-3.76	6.04291e+07	21.105	9.0046	4.43151	191.913	20.0347	5.58302	5.76025	0	5.90718	0	9.69445	0	5.26189	0
Vinpocetine	Y	CCC12CCCN3C1C4=C(CC3)C5=CC=CC=C5N4C(=C2)C(=O)O	12.0995	-0.812477	12.0995	0.0361909	0.917387	322.408	300.232	322.168	124	0	0.352064	-0.476561	0.476561	0.352064	1.33333	2.16667	2.95833	1.91532	894.421	16.4743	13.9566	13.9566	11.6606	8.98902	8.98902	7.42986	7.42986	6.4679	6.4679	5.43585	5.43585	-2.07	638970	14.288	4.72862	1.59429	140.92	9.67363	5.69704	0	0	0	5.96931	4.89991	4.79454	0	0
Vorinostat	Y	C1=CC=C(C=C1)NC(=O)CCCCCCC(=O)NO	11.5914	-0.359425	11.5914	0.0132419	0.38322	264.325	244.165	264.147	104	0	0.242829	-0.326098	0.326098	0.242829	0.894737	1.47368	2.05263	2.03266	392.937	13.9244	10.8931	10.8931	9.21955	6.49965	6.49965	4.3634	4.3634	2.73992	2.73992	1.72554	1.72554	-1.88	18362.7	15.1784	9.10359	7.20521	112.522	5.31679	0	0	11.8144	0	0	14.7963	5.4801	0	0
Zidovudine	Y	CC1=CN(C(=O)NC1=O)C2CC(C(O2)CO)N=[N+]=[N-]	11.7003	-0.670648	11.7003	0.264561	0.4454	267.245	254.141	267.097	102	0	0.329958	-0.393666	0.393666	0.329958	1.68421	2.42105	3.05263	2.34186	629.543	13.9912	10.1844	10.1844	9.06208	5.69084	5.69084	4.29838	4.29838	3.04018	3.04018	2.0381	2.0381	-2.09	22562.2	13.3442	5.26854	2.52595	106.629	9.84339	6.2279	0	0	5.55927	5.68974	14.3456	4.79454	0	0
Drospirenone	Y	CC12CCC(=O)C=C1C3CC3C4C2CCC5(C4C6CC6C57CCC(=O)O7)	12.1013	-0.0681297	12.1013	0.0642041	0.620821	352.474	324.25	352.204	138	0	0.306008	-0.458426	0.458426	0.306008	0.961538	1.76923	2.57692	1.30179	782.322	17.4219	15.5778	15.5778	12.5275	10.9956	10.9956	10.8696	10.8696	10.1943	10.1943	9.23737	9.23737	-1.12	3.34918e+06	14.8787	4.30617	1.52034	154.474	4.73686	5.60105	5.78324	0	0	5.96931	9.58907	0	0	0
[truncated: 153 more columns]
