# Supplementary material for: Machine Learning Predicts Drug Metabolism and Bioaccumulation by Intestinal Microbiota
Source: Pharmaceutics. 2021 Nov 25;13(12):2001. doi: 10.3390/pharmaceutics13122001 (PMC8707855; doi:10.3390/pharmaceutics13122001)
Supplement: Supplementary file 1 [file pharmaceutics-13-02001-s001.zip › training3.xlsx]

## Sheet: Sheet1
Drug	Label	SMILES	MaxEStateIndex	('fr_bicyclic', <function _LoadPatterns.<locals>.<lambda> at 0x0000023698E459D8>)	('fr_diazo', <function _LoadPatterns.<locals>.<lambda> at 0x0000023698E41558>)	('fr_dihydropyridine', <function _LoadPatterns.<locals>.<lambda> at 0x0000023698E45EE8>)	('fr_epoxide', <function _LoadPatterns.<locals>.<lambda> at 0x0000023698E45948>)	('fr_ester', <function _LoadPatterns.<locals>.<lambda> at 0x0000023698E39798>)	('fr_ether', <function _LoadPatterns.<locals>.<lambda> at 0x0000023698E39AF8>)	('fr_furan', <function _LoadPatterns.<locals>.<lambda> at 0x0000023698E45318>)	('fr_guanido', <function _LoadPatterns.<locals>.<lambda> at 0x0000023698E41828>)	('fr_halogen', <function _LoadPatterns.<locals>.<lambda> at 0x0000023698E41B88>)	('fr_hdrzine', <function _LoadPatterns.<locals>.<lambda> at 0x0000023698E41288>)	('fr_hdrzone', <function _LoadPatterns.<locals>.<lambda> at 0x0000023698E411F8>)	('fr_imidazole', <function _LoadPatterns.<locals>.<lambda> at 0x0000023698E45288>)	('fr_imide', <function _LoadPatterns.<locals>.<lambda> at 0x0000023698E41948>)	('fr_isocyan', <function _LoadPatterns.<locals>.<lambda> at 0x0000023698E419D8>)	('fr_isothiocyan', <function _LoadPatterns.<locals>.<lambda> at 0x0000023698E41A68>)	('fr_ketone', <function _LoadPatterns.<locals>.<lambda> at 0x0000023698E39A68>)	('fr_ketone_Topliss', <function _LoadPatterns.<locals>.<lambda> at 0x0000023698E49438>)	('fr_lactam', <function _LoadPatterns.<locals>.<lambda> at 0x0000023698E45798>)	('fr_lactone', <function _LoadPatterns.<locals>.<lambda> at 0x0000023698E45828>)	('fr_methoxy', <function _LoadPatterns.<locals>.<lambda> at 0x0000023698E39678>)	('fr_morpholine', <function _LoadPatterns.<locals>.<lambda> at 0x0000023698E45708>)	('fr_nitrile', <function _LoadPatterns.<locals>.<lambda> at 0x0000023698E41168>)	('fr_nitro', <function _LoadPatterns.<locals>.<lambda> at 0x0000023698E41438>)	('fr_nitro_arom', <function _LoadPatterns.<locals>.<lambda> at 0x0000023698E45D38>)	('fr_nitro_arom_nonortho', <function _LoadPatterns.<locals>.<lambda> at 0x0000023698E45DC8>)	('fr_nitroso', <function _LoadPatterns.<locals>.<lambda> at 0x0000023698E41318>)	('fr_oxazole', <function _LoadPatterns.<locals>.<lambda> at 0x0000023698E454C8>)	('fr_oxime', <function _LoadPatterns.<locals>.<lambda> at 0x0000023698E39708>)	('fr_para_hydroxylation', <function _LoadPatterns.<locals>.<lambda> at 0x0000023698E490D8>)	('fr_phenol', <function _LoadPatterns.<locals>.<lambda> at 0x0000023698E39B88>)	('fr_phenol_noOrthoHbond', <function _LoadPatterns.<locals>.<lambda> at 0x0000023698E45E58>)	('fr_phos_acid', <function _LoadPatterns.<locals>.<lambda> at 0x0000023698E45C18>)	('fr_phos_ester', <function _LoadPatterns.<locals>.<lambda> at 0x0000023698E45CA8>)	('fr_piperdine', <function _LoadPatterns.<locals>.<lambda> at 0x0000023698E455E8>)	('fr_piperzine', <function _LoadPatterns.<locals>.<lambda> at 0x0000023698E45678>)	('fr_priamide', <function _LoadPatterns.<locals>.<lambda> at 0x0000023698E41708>)	('fr_prisulfonamd', <function _LoadPatterns.<locals>.<lambda> at 0x0000023698E45048>)	('fr_pyridine', <function _LoadPatterns.<locals>.<lambda> at 0x0000023698E45558>)	('fr_quatN', <function _LoadPatterns.<locals>.<lambda> at 0x0000023698E39CA8>)	('Chi1v', <function <lambda> at 0x0000023698E37AF8>)	('Chi2n', <function <lambda> at 0x0000023698E37EE8>)	('Chi2v', <function <lambda> at 0x0000023698E37B88>)	('Chi3n', <function <lambda> at 0x0000023698E37F78>)	('Chi3v', <function <lambda> at 0x0000023698E37C18>)	('Chi4n', <function <lambda> at 0x0000023698E38048>)	('Chi4v', <function <lambda> at 0x0000023698E37CA8>)
4-Aminosalicylic acid	N	C1=CC(=C(C=C1N)O)C(=O)O	10.3322	0	0	0	0	0	0	0	0	0	0	0	0	0	0	0	0	0	0	0	0	0	0	0	0	0	0	0	0	0	1	0	0	0	0	0	0	0	0	0	2.92805	2.08174	2.08174	1.2522	1.2522	0.729519	0.729519
Abacavir sulfate	N	C1CC1NC2=C3C(=NC(=N2)N)N(C=N3)C4CC(C=C4)CO.OS(=O)(=O)O	9.25714	1	0	0	0	0	0	0	0	0	0	0	1	0	0	0	0	0	0	0	0	0	0	0	0	0	0	0	0	0	0	0	0	0	0	0	0	0	0	0	9.3965	6.25151	7.14718	4.09838	4.09838	2.79212	2.79212
Acebutolol	N	CCCC(=O)NC1=CC(=C(C=C1)OCC(CNC(C)C)O)C(=O)	11.5682	0	0	0	0	0	1	0	0	0	0	0	0	0	0	0	0	0	0	0	0	0	0	0	0	0	0	0	0	0	0	0	0	0	0	0	0	0	0	0	7.89162	5.69641	5.69641	3.09052	3.09052	1.91695	1.91695
Acetaminophen	N	CC(=O)NC1=CC=C(C=C1)O	10.5245	0	0	0	0	0	0	0	0	0	0	0	0	0	0	0	0	0	0	0	0	0	0	0	0	0	0	0	0	0	1	1	0	0	0	0	0	0	0	0	3.2491	2.22806	2.22806	1.18767	1.18767	0.748027	0.748027
Acetohexamide	N	CC(=O)C1=CC=C(C=C1)S(=O)(=O)NC(=O)NC2CCCCC2	12.1085	0	0	0	0	0	0	0	0	0	0	0	0	0	0	0	1	1	0	0	0	0	0	0	0	0	0	0	0	0	0	0	0	0	0	0	0	0	0	0	8.80953	5.49446	7.17686	3.7386	5.08549	2.51154	3.42678
Acrivastine	N	CC1=CC=C(C=C1)C(=CCN2CCCC2)C3=CC=CC(=N3)C=CC(=O)O	10.7628	0	0	0	0	0	0	0	0	0	0	0	0	0	0	0	0	0	0	0	0	0	0	0	0	0	0	0	0	0	0	0	0	0	0	0	0	0	1	0	8.99662	6.6108	6.6108	4.55812	4.55812	3.13997	3.13997
Acyclovir	N	C1=NC2=C(N1COCCO)N=C(NC2=O)N	11.4106	1	0	0	0	0	1	0	0	0	0	0	1	0	0	0	0	0	0	0	0	0	0	0	0	0	0	0	0	0	0	0	0	0	0	0	0	0	0	0	4.61343	3.09869	3.09869	1.9591	1.9591	1.29271	1.29271
Adefovir dipivoxil	N	CC(C)(C)C(=O)OCOP(=O)(COCCN1C=NC2=C(N=CN=C21)N)OCOC(=O)C(C)(C)	13.0057	1	0	0	0	2	3	0	0	0	0	0	1	0	0	0	0	0	0	0	0	0	0	0	0	0	0	0	0	0	0	0	0	0	0	0	0	0	0	0	11.8659	8.31111	10.3075	4.12925	5.62565	2.22153	3.22445
Albendazole	N	CCCSC1=CC2=C(C=C1)N=C(N2)NC(=O)O	10.4786	1	0	0	0	0	0	0	0	0	0	0	1	0	0	0	0	0	0	0	0	0	0	0	0	0	0	0	0	0	0	0	0	0	0	0	0	0	0	0	6.29848	3.54298	4.71131	2.15153	3.35117	1.45892	2.26419
Almotriptan	N	CN(C)CCC1=CNC2=C1C=C(C=C2)CS(=O)(=O)N3CCCC3	12.488	1	0	0	0	0	0	0	0	0	0	0	0	0	0	0	0	0	0	0	0	0	0	0	0	0	0	0	0	0	0	0	0	0	0	0	0	0	0	0	9.77935	6.6095	8.5784	4.46768	6.31775	3.13443	4.73234
Altretamine	N	CN(C)C1=NC(=NC(=N1)N(C)C)N(C)	4.27	0	0	0	0	0	0	0	0	0	0	0	0	0	0	0	0	0	0	0	0	0	0	0	0	0	0	0	0	0	0	0	0	0	0	0	0	0	0	0	4.32771	3.29787	3.29787	1.63541	1.63541	0.865689	0.865689
(+/-)-Ambrisentan	N	CC1=CC(=NC(=N1)OC(C(=O)O)C(C2=CC=CC=C2)(C3=CC=CC=C3)OC)	12.2804	0	0	0	0	0	2	0	0	0	0	0	0	0	0	0	0	0	0	0	1	0	0	0	0	0	0	0	0	0	0	0	0	0	0	0	0	0	0	0	8.42968	5.98855	5.98855	4.31675	4.31675	3.07902	3.07902
Amiloride·HCl·2H2O	N	C1(=C(N=C(C(=N1)Cl)N)N)C(=O)N=C(N)N.Cl	11.31	0	0	0	0	0	0	0	1	2	0	0	0	0	0	0	0	0	0	0	0	0	0	0	0	0	0	0	0	0	0	0	0	0	0	0	0	0	0	0	4.01741	2.47533	2.83334	1.33807	1.61621	0.769144	0.895917
Aminophylline	N	CN1C2=C(C(=O)N(C1=O)C)NC=N2.CN1C2=C(C(=O)N(C1=O)C)NC=N2.C(CN)N	11.4408	2	0	0	0	0	0	0	0	0	0	0	2	0	0	0	0	0	0	0	0	0	0	0	0	0	0	0	0	0	0	0	0	0	0	0	0	0	0	0	8.75166	6.19116	6.19116	4.22546	4.22546	2.53785	2.53785
Amisulpride	N	CCN1CCCC1CNC(=O)C2=CC(=C(C=C2OC)N)S(=O)(=O)	12.4149	0	0	0	0	0	1	0	0	0	0	0	0	0	0	0	0	0	0	0	1	0	0	0	0	0	0	0	0	0	0	0	0	0	0	0	0	0	0	0	8.79395	5.50308	6.49911	4.19361	4.9743	2.93691	3.44678
Amitriptyline·HCl	N	CN(C)CCC=C1C2=CC=CC=C2CCC3=CC=CC=C31.Cl	2.41963	2	0	0	0	0	0	0	0	1	0	0	0	0	0	0	0	0	0	0	0	0	0	0	0	0	0	0	0	0	0	0	0	0	0	0	0	0	0	0	7.76939	6.02404	6.02404	4.20352	4.20352	3.10355	3.10355
Amlodipine	N	CCOC(=O)C1=C(NC(=C(C1C2=CC=CC=C2Cl)C(=O)OC)C)COCCN	12.8813	0	0	1	0	2	3	0	0	1	0	0	0	0	0	0	0	0	0	0	1	0	0	0	0	0	0	0	0	0	0	0	0	0	0	0	0	0	0	0	9.32	6.06374	6.47094	4.27033	4.61454	3.11849	3.36333
Amoxapine	N	C1CN(CCN1)C2=NC3=CC=CC=C3OC4=C2C=C(C=C4)Cl	6.20405	2	0	0	0	0	1	0	0	1	0	0	0	0	0	0	0	0	0	0	0	0	0	0	0	0	0	0	0	2	0	0	0	0	0	1	0	0	0	0	7.80096	5.38273	5.81916	3.91057	4.14566	2.81226	2.98436
Antazoline phosphate	N	C1CN=C(N1)CN(CC2=CC=CC=C2)C3=CC=CC=C3.OP(=O)(O)O	8.88194	0	0	0	0	0	0	0	0	0	0	0	0	0	0	0	0	0	0	0	0	0	0	0	0	0	0	0	0	1	0	0	1	0	0	0	0	0	0	0	9.37565	5.44568	6.47223	3.42175	3.42175	2.41474	2.41474
Apomorphine	N	CN1CCC2=C3C1CC4=C(C3=CC=C2)C(=C(C=C4)O)O	10.2603	2	0	0	0	0	0	0	0	0	0	0	0	0	0	0	0	0	0	0	0	0	0	0	0	0	0	0	0	0	2	2	0	0	0	0	0	0	0	0	7.02758	5.79632	5.79632	4.72108	4.72108	3.67435	3.67435
Aprepitant	N	CC(C1=CC(=CC(=C1)C(F)(F)F)C(F)(F)F)OC2C(N(CCO2)CC3=NNC(=O)N3)C4=CC=C(C=C4)F	13.5838	0	0	0	0	0	2	0	0	7	0	0	0	0	0	0	0	0	0	0	0	1	0	0	0	0	0	0	0	0	0	0	0	0	0	0	0	0	0	0	11.0057	8.448	8.448	5.84408	5.84408	4.07339	4.07339
Artemether	N	CC1CCC2C(C(OC3C24C1CCC(O3)(OO4)C)OC)	6.15986	2	0	0	0	0	3	0	0	0	0	0	0	0	0	0	0	0	0	0	1	0	0	0	0	0	0	0	0	0	0	0	0	0	0	0	0	0	0	0	7.8016	7.03758	7.03758	5.88667	5.88667	4.71519	4.71519
Atazanavir	N	CC(C)(C)C(C(=O)NC(CC1=CC=CC=C1)C(CN(CC2=CC=C(C=C2)C3=CC=CC=N3)NC(=O)C(C(C)(C)C)NC(=O)OC)O)NC(=O)O	13.757	0	0	0	0	0	1	0	0	0	1	0	0	0	0	0	0	0	0	0	1	0	0	0	0	0	0	0	0	0	0	0	0	0	0	0	0	0	1	0	16.3969	14.3241	14.3241	8.02616	8.02616	5.32624	5.32624
Atenolol	N	CC(C)NCC(COC1=CC=C(C=C1)CC(=O)N)O	10.7465	0	0	0	0	0	1	0	0	0	0	0	0	0	0	0	0	0	0	0	0	0	0	0	0	0	0	0	0	0	0	0	0	0	0	0	1	0	0	0	6.3857	4.81482	4.81482	2.50582	2.50582	1.5278	1.5278
Atorvastatin calcium	N	CC(C)C1=C(C(=C(N1CCC(CC(CC(=O)[O-])O)O)C2=CC=C(C=C2)F)C3=CC=CC=C3)C(=O)NC4=CC=CC=C4.CC(C)C1=C(C(=C(N1CCC(CC(CC(=O)[O-])O)O)C2=CC=C(C=C2)F)C3=CC=CC=C3)C(=O)NC4=CC=CC=C4.[Ca+2]	14.0424	0	0	0	0	0	0	0	0	2	0	0	0	0	0	0	0	0	0	0	0	0	0	0	0	0	0	0	0	2	0	0	0	0	0	0	0	0	0	0	27.3077	20.7828	20.7828	13.8435	13.8435	10.3879	10.3879
Atovaquone	N	C1CC(CCC1C2=CC=C(C=C2)Cl)C3=C(C4=CC=CC=C4C(=O)C3=O)O	12.6046	1	0	0	0	0	0	0	0	1	0	0	0	0	0	0	2	2	0	0	0	0	0	0	0	0	0	0	0	0	0	0	0	0	0	0	0	0	0	0	9.30786	7.06621	7.50265	5.60962	5.8616	4.21398	4.33996
Azithromycin	N	CCC1C(C(C(N(CC(CC(C(C(C(C(C(=O)O1)C)OC2CC(C(C(O2)C)O)(C)OC)C)OC3C(C(CC(O3)C)N(C)C)O)(C)O)C)C)C)O)(C)O	14.1976	0	0	0	0	1	6	0	0	0	0	0	0	0	0	0	0	0	0	1	1	0	0	0	0	0	0	0	0	0	0	0	0	0	0	0	0	0	0	0	19.1425	17.1651	17.1651	12.2076	12.2076	8.73662	8.73662
Bambuterol	N	CC(C)(C)NCC(C1=CC(=CC(=C1)OC(=O)N(C)C)OC(=O)N(C)C)O	11.8052	0	0	0	0	0	2	0	0	0	0	0	0	0	0	0	0	0	0	0	0	0	0	0	0	0	0	0	0	0	0	0	0	0	0	0	0	0	0	0	8.25154	7.40924	7.40924	3.2535	3.2535	1.8089	1.8089
3-(Benzhydryloxy)-8-methyl-8-azabicyclo[3.2.1]octane methanesulfonate	N	CN1C2CCC1CC(C2)OC(C3=CC=CC=C3)C4=CC=CC=C4.CS(=O)(=O)O	9.1875	2	0	0	0	0	1	0	0	0	0	0	0	0	0	0	0	0	0	0	0	0	0	0	0	0	0	0	0	0	0	0	0	0	1	0	0	0	0	0	11.5557	7.71439	9.18043	5.58816	5.58816	4.27038	4.27038
Betaxolol	N	CC(C)NCC(COC1=CC=C(C=C1)CCOCC2CC2)O	9.80308	0	0	0	0	0	2	0	0	0	0	0	0	0	0	0	0	0	0	0	0	0	0	0	0	0	0	0	0	0	0	0	0	0	0	0	0	0	0	0	8.34144	6.44002	6.44002	3.71301	3.71301	2.09997	2.09997
Bexarotene	N	CC1=CC2=C(C=C1C(=C)C3=CC=C(C=C3)C(=O)O)C(CCC2(C)C)(C)	11.0412	1	0	0	0	0	0	0	0	0	0	0	0	0	0	0	0	0	0	0	0	0	0	0	0	0	0	0	0	0	0	0	0	0	0	0	0	0	0	0	8.88518	7.93904	7.93904	5.66435	5.66435	3.88063	3.88063
Bosentan	N	CC(C)(C)C1=CC=C(C=C1)S(=O)(=O)NC2=C(C(=NC(=N2)C3=NC=CC=N3)OCCO)OC4=CC=CC=C4O	13.4188	0	0	0	0	0	2	0	0	0	0	0	0	0	0	0	0	0	0	0	0	0	0	0	0	0	0	0	0	2	1	1	0	0	0	0	0	0	0	0	13.089	9.12423	10.8066	5.26927	6.62412	3.3195	4.32462
Brompheniramine maleate	N	CN(C)CCC(C1=CC=C(C=C1)Br)C2=CC=CC=N2.C(=CC(=O)O)C(=O)O	9.55361	0	0	0	0	0	0	0	0	1	0	0	0	0	0	0	0	0	0	0	0	0	0	0	0	0	0	0	0	0	0	0	0	0	0	0	0	0	1	0	9.03623	5.9605	6.87618	3.55064	4.07931	2.29237	2.5567
Bumetanide	N	CCCCNC1=C(C(=CC(=C1)C(=O)O)S(=O)(=O)N)OC2=CC=CC=C2	11.978	0	0	0	0	0	1	0	0	0	0	0	0	0	0	0	0	0	0	0	0	0	0	0	0	0	0	0	0	1	0	0	0	0	0	0	0	0	0	0	9.2815	5.39667	6.92652	3.41723	4.33353	2.17985	2.88112
Buramate	N	C1=CC=C(C=C1)CNC(=O)OCCO	10.9308	0	0	0	0	0	1	0	0	0	0	0	0	0	0	0	0	0	0	0	0	0	0	0	0	0	0	0	0	0	0	0	0	0	0	0	0	0	0	0	4.38094	2.69868	2.69868	1.60412	1.60412	0.959465	0.959465
Buspirone	N	C1CCC2(C1)CC(=O)N(C(=O)C2)CCCCN3CCN(CC3)C4=NC=CC=N4	12.5099	0	0	0	0	0	0	0	0	0	0	0	0	1	0	0	0	0	0	0	0	0	0	0	0	0	0	0	0	0	0	0	0	0	1	1	0	0	0	0	10.728	8.58436	8.58436	6.63211	6.63211	4.99332	4.99332
Cabergoline	N	CCNC(=O)N(CCCN(C)C)C(=O)C1CC2C(CC3=CNC4=CC=CC2=C34)N(C1)CC=C	13.7455	2	0	0	0	0	0	0	0	0	0	0	0	1	0	0	0	0	0	0	0	0	0	0	0	0	0	0	0	0	0	0	0	0	1	0	0	0	0	0	12.1188	9.61907	9.61907	7.11414	7.11414	5.67642	5.67642
Caffeine	N	CN1C=NC2=C1C(=O)N(C(=O)N2C)	11.304	1	0	0	0	0	0	0	0	0	0	0	1	0	0	0	0	0	0	0	0	0	0	0	0	0	0	0	0	0	0	0	0	0	0	0	0	0	0	0	3.7135	2.84598	2.84598	1.97562	1.97562	1.26144	1.26144
Calcitriol	N	CC(CCCC(C)(C)O)C1CCC2C1(CCCC2=CC=C3CC(CC(C3=C)O)O)	10.0859	1	0	0	0	0	0	0	0	0	0	0	0	0	0	0	0	0	0	0	0	0	0	0	0	0	0	0	0	0	0	0	0	0	0	0	0	0	0	0	11.8273	10.6539	10.6539	7.80006	7.80006	6.15059	6.15059
Candesartan	N	CCOC1=NC2=CC=CC(=C2N1CC3=CC=C(C=C3)C4=CC=CC=C4C5=NNN=N5)C(=O)O	11.8188	1	0	0	0	0	1	0	0	0	0	0	1	0	0	0	0	0	0	0	0	0	0	0	0	0	0	0	0	1	0	0	0	0	0	0	0	0	0	0	10.429	7.36991	7.36991	5.35443	5.35443	3.90083	3.90083
Carbamazepine	N	C1=CC=C2C(=C1)C=CC3=CC=CC=C3N2C(=O)N	11.753	2	0	0	0	0	0	0	0	0	0	0	0	0	0	0	0	0	0	0	0	0	0	0	0	0	0	0	0	2	0	0	0	0	0	0	1	0	0	0	5.729	4.12461	4.12461	3.01815	3.01815	2.21096	2.21096
Carbidopa	N	CC(CC1=CC(=C(C=C1)O)O)(C(=O)O)NN	10.9541	0	0	0	0	0	0	0	0	0	1	0	0	0	0	0	0	0	0	0	0	0	0	0	0	0	0	0	0	0	2	2	0	0	0	0	0	0	0	0	4.60876	3.78144	3.78144	2.3881	2.3881	1.2756	1.2756
Carbinoxamine maleate	N	CN(C)CCOC(C1=CC=C(C=C1)Cl)C2=CC=CC=N2.C(=CC(=O)O)C(=O)O	9.55361	0	0	0	0	0	1	0	0	1	0	0	0	0	0	0	0	0	0	0	0	0	0	0	0	0	0	0	0	0	0	0	0	0	0	0	0	0	1	0	8.73732	5.87007	6.30651	3.32066	3.57264	2.01671	2.14269
Cefpodoxime Proxetil	N	CC(C)OC(=O)OC(C)OC(=O)C1=C(CSC2N1C(=O)C2NC(=O)C(=NOC)C3=CSC(=N3)N)CO	12.978	1	0	0	0	1	3	0	0	0	0	0	0	0	0	0	0	0	1	0	0	0	0	0	0	0	0	0	1	0	0	0	0	0	0	0	0	0	0	0	12.4891	7.67206	9.66673	4.74738	6.7609	3.28141	5.1644
Chloroquine phosphate	N	CCN(CC)CCCC(C)NC1=C2C=CC(=CC2=NC=C1)Cl.OP(=O)(O)O.OP(=O)(O)O	8.88194	1	0	0	0	0	0	0	0	1	0	0	0	0	0	0	0	0	0	0	0	0	0	0	0	0	0	0	0	0	0	0	2	0	0	0	0	0	1	0	13.2414	6.76103	9.25058	4.11258	4.34768	2.74565	2.912
Chlorothiazide	N	C1=C2C(=CC(=C1Cl)S(=O)(=O)N)S(=O)(=O)N=CN2	11.5468	1	0	0	0	0	0	0	0	1	0	0	0	0	0	0	0	0	0	0	0	0	0	0	0	0	0	0	0	0	0	0	0	0	0	0	0	0	0	0	7.4981	3.17771	6.71553	2.03006	4.68216	1.30105	3.44235
Chlorpropamide	N	CCCNC(=O)NS(=O)(=O)C1=CC=C(C=C1)Cl	11.702	0	0	0	0	0	0	0	0	1	0	0	0	0	0	0	0	0	0	0	0	0	0	0	0	0	0	0	0	0	0	0	0	0	0	0	0	0	0	0	6.87784	3.31532	5.43416	1.88656	3.48543	1.06933	2.12379
Chlorthalidone	N	C1=CC=C2C(=C1)C(=O)NC2(C3=CC(=C(C=C3)Cl)S(=O)(=O)N)O	11.9631	1	0	0	0	0	0	0	0	1	0	0	0	0	0	0	0	0	0	0	0	0	0	0	0	0	0	0	0	0	0	0	0	0	0	0	0	0	0	0	8.12954	4.90033	6.83737	3.51142	4.90387	2.46971	3.54095
Chlorzoxazone	N	C1=CC2=C(C=C1Cl)NC(=O)O2	10.6349	1	0	0	0	0	0	0	0	1	0	0	0	0	0	0	0	0	0	0	0	0	0	0	0	0	0	1	0	0	0	0	0	0	0	0	0	0	0	0	3.41735	2.155	2.59144	1.381	1.61609	0.924229	1.09633
Cilostazol	N	C1CCC(CC1)N2C(=NN=N2)CCCCOC3=CC4=C(C=C3)NC(=O)CC4	11.4189	1	0	0	0	0	1	0	0	0	0	0	0	0	0	0	0	0	0	0	0	0	0	0	0	0	0	0	0	0	0	0	0	0	0	0	0	0	0	0	10.1175	7.50421	7.50421	5.51718	5.51718	4.01085	4.01085
Cinacalcet·HCl	N	CC(C1=CC=CC2=CC=CC=C21)NCCCC3=CC(=CC=C3)C(F)(F)F.Cl	12.7651	1	0	0	0	0	0	0	0	4	0	0	0	0	0	0	0	0	0	0	0	0	0	0	0	0	0	0	0	0	0	0	0	0	0	0	0	0	0	0	8.82149	6.54588	6.54588	4.63693	4.63693	3.25225	3.25225
Ciprofloxacin	N	C1CC1N2C=C(C(=O)C3=CC(=C(C=C32)N4CCNCC4)F)C(=O)O	14.6077	1	0	0	0	0	0	0	0	1	0	0	0	0	0	0	0	0	0	0	0	0	0	0	0	0	0	0	0	0	0	0	0	0	0	1	0	0	1	0	8.13388	6.37331	6.37331	4.72911	4.72911	3.31386	3.31386
Clidinium bromide	N	C[N+]12CCC(CC1)C(C2)OC(=O)C(C3=CC=CC=C3)(C4=CC=CC=C4)O.[Br-]	13.2356	3	0	0	0	1	1	0	0	1	0	0	0	0	0	0	0	0	0	0	0	0	0	0	0	0	0	0	0	0	0	0	0	0	3	0	0	0	0	1	9.3929	7.97294	7.97294	6.1629	6.1629	4.46633	4.46633
Clindamycin·HCl	N	CCCC1CC(N(C1)C)C(=O)NC(C2C(C(C(C(O2)SC)O)O)O)C(C)Cl.Cl	12.901	0	0	0	0	0	1	0	0	2	0	0	0	0	0	0	0	0	0	0	0	0	0	0	0	0	0	0	0	0	0	0	0	0	0	0	0	0	0	0	11.3031	7.73426	9.35869	5.63097	6.75701	4.11339	4.99902
Clomiphene citrate	N	CCN(CC)CCOC1=CC=C(C=C1)C(=C(C2=CC=CC=C2)Cl)C3=CC=CC=C3.C(C(=O)O)C(CC(=O)O)(C(=O)O)O	10.3156	0	0	0	0	0	1	0	0	1	0	0	0	0	0	0	0	0	0	0	0	0	0	0	0	0	0	0	0	0	0	0	0	0	0	0	0	0	0	0	13.7364	9.29852	9.67649	6.30829	6.71549	4.01808	4.36229
Clomipramine·HCl	N	CN(C)CCCN1C2=CC=CC=C2CCC3=C1C=C(C=C3)Cl.Cl	6.27193	2	0	0	0	0	0	0	0	2	0	0	0	0	0	0	0	0	0	0	0	0	0	0	0	0	0	0	0	1	0	0	0	0	0	0	0	0	0	0	8.31353	6.21021	6.64665	4.27128	4.50637	3.17029	3.33663
Clozapine	N	CN1CCN(CC1)C2=NC3=C(C=CC(=C3)Cl)NC4=CC=CC=C42	6.17654	2	0	0	0	0	0	0	0	1	0	0	0	0	0	0	0	0	0	0	0	0	0	0	0	0	0	0	0	1	0	0	0	0	0	1	0	0	0	0	8.26528	6.05779	6.49422	4.42625	4.66135	3.06882	3.23516
Cromolyn·Na (Disodium Cromoglycate)	N	C1=CC2=C(C(=C1)OCC(COC3=CC=CC4=C3C(=O)C=C(O4)C(=O)[O-])O)C(=O)C=C(O2)C(=O)[O-].[Na+].[Na+]	12.3052	2	0	0	0	0	2	0	0	0	0	0	0	0	0	0	0	0	0	0	0	0	0	0	0	0	0	0	0	0	0	0	0	0	0	0	0	0	0	0	9.74427	7.05912	7.05912	4.69781	4.69781	3.21792	3.21792
Cyclosporine A	N	CCC1C(=O)N(CC(=O)N(C(C(=O)NC(C(=O)N(C(C(=O)NC(C(=O)NC(C(=O)N(C(C(=O)N(C(C(=O)N(C(C(=O)N(C(C(=O)N1)C(C(C)CC=CC)O)C)C(C)C)C)CC(C)C)C)CC(C)C)C)C)C)CC(C)C)C)C(C)C)CC(C)C)C)	15.0739	0	0	0	0	0	0	0	0	0	0	0	0	0	0	0	0	0	0	0	0	0	0	0	0	0	0	0	0	0	0	0	0	0	0	0	0	0	0	0	30.1783	25.6161	25.6161	15.7602	15.7602	10.4481	10.4481
Cyproheptadine·HCl Sesquihydrate	N	CN1CCC(=C2C3=CC=CC=C3C=CC4=CC=CC=C42)CC1.Cl	2.4274	2	0	0	0	0	0	0	0	1	0	0	0	0	0	0	0	0	0	0	0	0	0	0	0	0	0	0	0	0	0	0	0	0	1	0	0	0	0	0	8.10216	6.28966	6.28966	4.84686	4.84686	3.58401	3.58401
Dabigatran etexilate mesylate	N	CCCCCCOC(=O)N=C(C1=CC=C(C=C1)NCC2=NC3=C(N2C)C=CC(=C3)C(=O)N(CCC(=O)OCC)C4=CC=CC=N4)N	13.6212	1	0	0	0	1	2	0	0	0	0	0	1	0	0	0	0	0	0	0	0	0	0	0	0	0	0	0	0	0	0	0	0	0	0	0	0	0	1	0	15.4937	10.5933	10.5933	7.3027	7.3027	4.78992	4.78992
Darifenacin hydrobromide	N	C1CN(CC1C(C2=CC=CC=C2)(C3=CC=CC=C3)C(=O)N)CCC4=CC5=C(C=C4)OCC5.Br	13.1956	1	0	0	0	0	1	0	0	1	0	0	0	0	0	0	0	0	0	0	0	0	0	0	0	0	0	0	0	0	0	0	0	0	0	0	1	0	0	0	11.556	8.98106	8.98106	7.20224	7.20224	5.59768	5.59768
Darunavir	N	CC(C)CN(CC(C(CC1=CC=CC=C1)NC(=O)OC2COC3C2CCO3)O)S(=O)(=O)C4=CC=C(C=C4)N	13.4899	1	0	0	0	0	3	0	0	0	0	0	0	0	0	0	0	0	0	0	0	0	0	0	0	0	0	0	0	0	0	0	0	0	0	0	0	0	0	0	14.3524	10.2616	12.1995	6.7871	8.63297	4.82449	6.44603
Delavirdine mesylate	N	CC(C)NC1=C(N=CC=C1)N2CCN(CC2)C(=O)C3=CC4=C(N3)C=CC(=C4)NS(=O)(=O)C.CS(=O)(=O)O	13.0754	1	0	0	0	0	0	0	0	0	0	0	0	0	0	0	0	0	0	0	0	0	0	0	0	0	0	0	0	0	0	0	0	0	0	1	0	0	1	0	15.2217	9.04515	12.2596	5.25167	5.85817	3.88974	4.44486
Demeclocycline·HCl	N	CN(C)C1C2CC3C(C4=C(C=CC(=C4C(=C3C(=O)C2(C(=C(C1=O)C(=O)N)O)O)O)O)Cl)O.Cl	13.5614	3	0	0	0	0	0	0	0	2	0	0	0	0	0	0	2	2	0	0	0	0	0	0	0	0	0	0	0	0	1	1	0	0	0	0	1	0	0	0	10.0718	8.46706	8.87426	6.64192	6.97151	5.24138	5.51065
Desipramine·HCl	N	CNCCCN1C2=CC=CC=C2CCC3=CC=CC=C31.Cl	3.24417	2	0	0	0	0	0	0	0	1	0	0	0	0	0	0	0	0	0	0	0	0	0	0	0	0	0	0	0	2	0	0	0	0	0	0	0	0	0	0	7.4788	5.36617	5.36617	4.037	4.037	3.02506	3.02506
Desloratadine	N	C1CC2=C(C=CC(=C2)Cl)C(=C3CCNCC3)C4=C1C=CC=N4	6.23305	2	0	0	0	0	0	0	0	1	0	0	0	0	0	0	0	0	0	0	0	0	0	0	0	0	0	0	0	0	0	0	0	0	1	0	0	0	1	0	8.36345	6.04115	6.47759	4.68904	4.92414	3.61181	3.80651
Desvenlafaxine Succinate	N	CN(C)CC(C1=CC=C(C=C1)O)C2(CCCCC2)O.C(CC(=O)O)C(=O)O	11.0135	0	0	0	0	0	0	0	0	0	0	0	0	0	0	0	0	0	0	0	0	0	0	0	0	0	0	0	0	0	1	1	0	0	0	0	0	0	0	0	9.23451	7.35807	7.35807	4.76394	4.76394	3.38369	3.38369
Pristiq	N	CN(C)CC(C1=CC=C(C=C1)O)C2(CCCCC2)O.C(CC(=O)O)C(=O)O.O	11.0135	0	0	0	0	0	0	0	0	0	0	0	0	0	0	0	0	0	0	0	0	0	0	0	0	0	0	0	0	0	1	1	0	0	0	0	0	0	0	0	9.23451	7.35807	7.35807	4.76394	4.76394	3.38369	3.38369
Dextromethorphan	N	CN1CCC23CCCCC2C1CC4=C3C=C(C=C4)O	9.91396	1	0	0	0	0	0	0	0	0	0	0	0	0	0	0	0	0	0	0	0	0	0	0	0	0	0	0	0	0	1	1	0	0	1	0	0	0	0	0	7.73245	6.85194	6.85194	6.09794	6.09794	5.18473	5.18473
Delsym	N	CN1CCC23CCCCC2C1CC4=C3C=C(C=C4)OC.Br	5.50506	1	0	0	0	0	1	0	0	1	0	0	0	0	0	0	0	0	0	0	1	0	0	0	0	0	0	0	0	0	0	0	0	0	1	0	0	0	0	0	8.12121	7.03357	7.03357	6.32152	6.32152	5.30282	5.30282
Diazoxide	N	CC1=NS(=O)(=O)C2=C(N1)C=CC(=C2)Cl	11.5495	1	0	0	0	0	0	0	0	1	0	0	0	0	0	0	0	0	0	0	0	0	0	0	0	0	0	0	0	0	0	0	0	0	0	0	0	0	0	0	5.68868	2.91724	4.92621	1.79425	3.43714	1.26002	2.67422
Diclofenac·Na Salt	N	C1=CC=C(C(=C1)CC(=O)[O-])NC2=C(C=CC=C2Cl)Cl.[Na+]	10.7162	0	0	0	0	0	0	0	0	2	0	0	0	0	0	0	0	0	0	0	0	0	0	0	0	0	0	0	0	2	0	0	0	0	0	0	0	0	0	0	6.32062	3.92759	4.74199	2.57458	3.20452	1.70381	2.19575
Dienogest	N	CC12CCC3=C4CCC(=O)C=C4CCC3C1CCC2(CC#N)O	11.706	4	0	0	0	0	0	0	0	0	0	0	0	0	0	0	1	0	0	0	0	0	1	0	0	0	0	0	0	0	0	0	0	0	0	0	0	0	0	0	9.0343	8.21396	8.21396	7.42538	7.42538	6.06379	6.06379
Diflunisal	N	C1=CC(=C(C=C1C2=C(C=C(C=C2)F)F)C(=O)O)O	13.5196	0	0	0	0	0	0	0	0	2	0	0	0	0	0	0	0	0	0	0	0	0	0	0	0	0	0	0	0	0	1	0	0	0	0	0	0	0	0	0	5.00537	3.66125	3.66125	2.4691	2.4691	1.59847	1.59847
Dimenhydrinate	N	CN1C2=C(C(=O)N(C1=O)C)NC(=N2)Cl.CN(C)CCOC(C1=CC=CC=C1)C2=CC=CC=C2	11.5344	1	0	0	0	0	1	0	0	1	0	0	1	0	0	0	0	0	0	0	0	0	0	0	0	0	0	0	0	0	0	0	0	0	0	0	0	0	0	0	10.845	7.80745	8.16547	5.09355	5.27255	3.29156	3.4661
Donepezil·HCl	N	COC1=C(C=C2C(=C1)CC(C2=O)CC3CCN(CC3)CC4=CC=CC=C4)OC.Cl	12.9369	1	0	0	0	0	2	0	0	1	0	0	0	0	0	0	1	1	0	0	2	0	0	0	0	0	0	0	0	0	0	0	0	0	1	0	0	0	0	0	10.23	8.07046	8.07046	6.28596	6.28596	4.71202	4.71202
Doxepin	N	CN(C)CCC=C1C2=CC=CC=C2COC3=CC=CC=C31	5.98134	2	0	0	0	0	1	0	0	0	0	0	0	0	0	0	0	0	0	0	0	0	0	0	0	0	0	0	0	1	0	0	0	0	0	0	0	0	0	0	7.40863	5.65173	5.65173	3.79272	3.79272	2.71153	2.71153
Doxylamine succinate	N	CC(C1=CC=CC=C1)(C2=CC=CC=N2)OCCN(C)C.C(CC(=O)O)C(=O)O	9.64042	0	0	0	0	0	1	0	0	0	0	0	0	0	0	0	0	0	0	0	0	0	0	0	0	0	0	0	0	0	0	0	0	0	0	0	0	0	1	0	8.94719	6.55347	6.55347	3.96029	3.96029	2.35252	2.35252
Dutasteride	N	CC12CCC3C(C1CCC2C(=O)NC4=C(C=CC(=C4)C(F)(F)F)C(F)(F)F)CCC5C3(C=CC(=O)N5)	13.5296	5	0	0	0	0	0	0	0	6	0	0	0	0	0	0	0	0	0	0	0	0	0	0	0	0	0	0	0	0	0	0	0	0	0	0	0	0	0	0	12.3683	10.9827	10.9827	9.2867	9.2867	7.66917	7.66917
Efavirenz	N	C1CC1C#CC2(C3=C(C=CC(=C3)Cl)NC(=O)O2)C(F)(F)F	13.6005	1	0	0	0	0	1	0	0	4	0	0	0	0	0	0	0	0	0	1	0	0	0	0	0	0	0	0	0	0	0	0	0	0	0	0	0	0	0	0	6.58947	4.92698	5.36342	3.27231	3.5074	2.0519	2.224
Erlotinib	N	COCCOC1=C(C=C2C(=C1)C(=NC=N2)NC3=CC=CC(=C3)C#C)OCCO	9.06138	1	0	0	0	0	3	0	0	0	0	0	0	0	0	0	0	0	0	0	1	0	0	0	0	0	0	0	0	0	0	0	0	0	0	0	0	0	0	0	8.7271	5.80184	5.80184	3.88667	3.88667	2.60326	2.60326
Esomeprazole potassium	N	CC1=CN=C(C(=C1OC)C)CS(=O)C2=NC3=C([N-]2)C=CC(=C3)OC.[K+]	12.649	1	0	0	0	0	2	0	0	0	0	0	1	0	0	0	0	0	0	0	2	0	0	0	0	0	0	0	0	0	0	0	0	0	0	0	0	0	1	0	8.70964	5.39684	6.74171	3.836	4.96147	2.55254	3.62136
Estrone	N	CC12CCC3C(C1CCC2=O)CCC4=C3C=CC(=C4)O	12.262	5	0	0	0	0	0	0	0	0	0	0	0	0	0	0	1	1	0	0	0	0	0	0	0	0	0	0	0	0	1	1	0	0	0	0	0	0	0	0	7.94519	7.21663	7.21663	6.41914	6.41914	5.33979	5.33979
Estropipate	N	CC12CCC3C(C1CCC2=O)CCC4=C3C=CC(=C4)OS(=O)(=O)O.C1CNCCN1	12.3308	5	0	0	0	0	0	0	0	0	0	0	0	0	0	0	1	1	0	0	0	0	0	0	0	0	0	0	0	0	0	0	0	0	0	1	0	0	0	0	12.3876	9.20519	10.2273	7.56566	7.96873	6.10674	6.45361
Ethinylestradiol	N	CC12CCC3C(C1CCC2(C#C)O)CCC4=C3C=CC(=C4)O	10.9072	5	0	0	0	0	0	0	0	0	0	0	0	0	0	0	0	0	0	0	0	0	0	0	0	0	0	0	0	0	1	1	0	0	0	0	0	0	0	0	8.50334	7.79806	7.79806	7.10047	7.10047	5.82191	5.82191
Ethionamide	N	CCC1=NC=CC(=C1)C(=S)N	5.441	0	0	0	0	0	0	0	0	0	0	0	0	0	0	0	0	0	0	0	0	0	0	0	0	0	0	0	0	0	0	0	0	0	0	0	0	0	1	0	3.89287	2.25366	2.69348	1.46332	1.69902	0.824798	0.951765
Etoposide	N	CC1OCC2C(O1)C(C(C(O2)OC3C4COC(=O)C4C(C5=CC6=C(C=C35)OCO6)C7=CC(=C(C(=C7)OC)O)OC)O)O	13.3851	4	0	0	0	1	9	0	0	0	0	0	0	0	0	0	0	0	0	1	2	0	0	0	0	0	0	0	0	0	1	1	0	0	0	0	0	0	0	0	13.7771	10.9882	10.9882	8.74595	8.74595	6.7354	6.7354
Famotidine	N	C1=C(N=C(S1)N=C(N)N)CSCCC(=NS(=O)(=O)N)N	10.6487	0	0	0	0	0	0	0	1	0	0	0	0	0	0	0	0	0	0	0	0	0	0	0	0	0	0	0	0	0	0	0	0	0	0	0	0	0	0	0	8.7862	3.55827	6.71251	1.76135	4.02634	1.08692	3.17097
Felbamate	N	C1=CC=C(C=C1)C(COC(=O)N)COC(=O)N	10.5408	0	0	0	0	0	2	0	0	0	0	0	0	0	0	0	0	0	0	0	0	0	0	0	0	0	0	0	0	0	0	0	0	0	0	0	2	0	0	0	4.98705	3.36769	3.36769	2.12453	2.12453	1.33122	1.33122
Felodipine	N	CCOC(=O)C1=C(NC(=C(C1C2=C(C(=CC=C2)Cl)Cl)C(=O)OC)C)C	12.5808	0	0	1	0	2	2	0	0	2	0	0	0	0	0	0	0	0	0	0	1	0	0	0	0	0	0	0	0	0	0	0	0	0	0	0	0	0	0	0	8.46446	5.49046	6.27562	3.95349	4.78701	2.90839	3.32534
Fenoprofen calcium	N	CC(C1=CC(=CC=C1)OC2=CC=CC=C2)C(=O)[O-].CC(C1=CC(=CC=C1)OC2=CC=CC=C2)C(=O)[O-].[Ca+2]	10.8174	0	0	0	0	0	2	0	0	0	0	0	0	0	0	0	0	0	0	0	0	0	0	0	0	0	0	0	0	2	0	0	0	0	0	0	0	0	0	0	11.4065	8.05666	8.05666	5.38111	5.38111	3.21616	3.21616
Fingolimod	N	CCCCCCCCC1=CC=C(C=C1)CCC(CO)(CO)N	9.19686	0	0	0	0	0	0	0	0	0	0	0	0	0	0	0	0	0	0	0	0	0	0	0	0	0	0	0	0	0	0	0	0	0	0	0	0	0	0	0	8.71737	6.51286	6.51286	4.38333	4.38333	2.58345	2.58345
Flavoxate·HCl	N	CC1=C(OC2=C(C1=O)C=CC=C2C(=O)OCCN3CCCCC3)C4=CC=CC=C4.Cl	12.899	1	0	0	0	1	1	0	0	1	0	0	0	0	0	0	0	0	0	0	0	0	0	0	0	0	0	0	0	1	0	0	0	0	1	0	0	0	0	0	10.1627	7.47181	7.47181	5.49022	5.49022	3.8634	3.8634
Flecainide acetate	N	CC(=O)O.C1CCNC(C1)CNC(=O)C2=C(C=CC(=C2)OCC(F)(F)F)OCC(F)(F)F	12.4127	0	0	0	0	0	2	0	0	6	0	0	0	0	0	0	0	0	0	0	0	0	0	0	0	0	0	0	0	0	0	0	0	0	1	0	0	0	0	0	9.50877	6.84154	6.84154	3.91088	3.91088	2.63627	2.63627
Flurbiprofen	N	CC(C1=CC(=C(C=C1)C2=CC=CC=C2)F)C(=O)O	13.9666	0	0	0	0	0	0	0	0	1	0	0	0	0	0	0	0	0	0	0	0	0	0	0	0	0	0	0	0	0	0	0	0	0	0	0	0	0	0	0	5.67013	4.16523	4.16523	2.94836	2.94836	1.7951	1.7951
Fluvastatin·Na	N	CC(C)N1C2=CC=CC=C2C(=C1C=CC(CC(CC(=O)[O-])O)O)C3=CC=C(C=C3)F.[Na+]	13.4939	1	0	0	0	0	0	0	0	1	0	0	0	0	0	0	0	0	0	0	0	0	0	0	0	0	0	0	0	1	0	0	0	0	0	0	0	0	0	0	9.9061	7.64016	7.64016	4.99	4.99	3.75849	3.75849
Formoterol	N	CC(CC1=CC=C(C=C1)OC)NCC(C2=CC(=C(C=C2)O)NC=O)O	10.5316	0	0	0	0	0	1	0	0	0	0	0	0	0	0	0	0	0	0	0	1	0	0	0	0	0	0	0	0	0	1	1	0	0	0	0	0	0	0	0	8.10626	5.91607	5.91607	3.98042	3.98042	2.55803	2.55803
Fosinopril·Na	N	CCC(=O)OC(C(C)C)OP(=O)(CCCCC1=CC=CC=C1)CC(=O)N2CC(CC2C(=O)[O-])C3CCCCC3.[Na+]	14.212	0	0	0	0	1	1	0	0	0	0	0	0	0	0	0	0	0	0	0	0	0	0	0	0	0	0	0	0	0	0	0	0	0	0	0	0	0	0	0	16.6126	11.475	14.0783	8.0522	10.3941	5.78861	8.09103
Furosemide	N	C1=COC(=C1)CNC2=CC(=C(C=C2C(=O)O)S(=O)(=O)N)Cl	11.3494	0	0	0	0	0	0	1	0	1	0	0	0	0	0	0	0	0	0	0	0	0	0	0	0	0	0	0	0	0	0	0	0	0	0	0	0	0	0	0	7.57113	4.11129	6.04834	2.64216	4.01773	1.69013	2.78925
Gabapentin	N	C1CCC(CC1)(CC(=O)O)CN	10.5761	0	0	0	0	0	0	0	0	0	0	0	0	0	0	0	0	0	0	0	0	0	0	0	0	0	0	0	0	0	0	0	0	0	0	0	0	0	0	0	4.60375	3.8353	3.8353	2.87345	2.87345	2.07564	2.07564
Galantamine·HBr	N	CN1CCC23C=CC(CC2OC4=C(C=CC(=C34)C1)OC)O.C(C(=O)O)C(CC(=O)O)(C(=O)O)O.Br	10.3156	0	0	0	0	0	2	0	0	1	0	0	0	0	0	0	0	0	0	0	1	0	0	0	0	0	0	0	0	0	0	0	0	0	0	0	0	0	0	0	10.7394	8.90565	8.90565	6.43214	6.43214	4.79139	4.79139
Gatifloxacin	N	CC1CN(CCN1)C2=C(C=C3C(=C2OC)N(C=C(C3=O)C(=O)O)C4CC4)F	15.1023	1	0	0	0	0	1	0	0	1	0	0	0	0	0	0	0	0	0	0	1	0	0	0	0	0	0	0	0	0	0	0	0	0	0	1	0	0	1	0	9.08963	7.25309	7.25309	5.25798	5.25798	3.85959	3.85959
Gefitinib	N	COC1=C(C=C2C(=C1)N=CN=C2NC3=CC(=C(C=C3)F)Cl)OCCCN4CCOCC4	13.4682	1	0	0	0	0	3	0	0	2	0	0	0	0	0	0	0	0	0	0	1	1	0	0	0	0	0	0	0	0	0	0	0	0	0	0	0	0	0	0	10.4935	7.15241	7.55961	5.08303	5.37267	3.44163	3.62217
Gemfibrozil	N	CC1=CC(=C(C=C1)C)OCCCC(C)(C)C(=O)O	10.9432	0	0	0	0	0	1	0	0	0	0	0	0	0	0	0	0	0	0	0	0	0	0	0	0	0	0	0	0	0	0	0	0	0	0	0	0	0	0	0	6.26212	5.41	5.41	3.12628	3.12628	1.66598	1.66598
7-[3-(Aminomethyl)-4-methoxyimino-1-pyrrolidinyl]-1-cyclopropyl-6-fluoro-4-oxo-1,8-naphthyridine-3-carboxylic acid	N	CON=C1CN(CC1CN)C2=C(C=C3C(=O)C(=CN(C3=N2)C4CC4)C(=O)O)F	14.8745	1	0	0	0	0	0	0	0	1	0	0	0	0	0	0	0	0	0	0	0	0	0	0	0	0	0	0	1	0	0	0	0	0	0	0	0	0	2	0	8.97804	7.05881	7.05881	5.16754	5.16754	3.59596	3.59596
Glimepiride	N	CCC1=C(CN(C1=O)C(=O)NCCC2=CC=C(C=C2)S(=O)(=O)NC(=O)NC3CCC(CC3)C)	12.5087	0	0	0	0	0	0	0	0	0	0	0	0	1	0	0	0	0	0	0	0	0	0	0	0	0	0	0	0	0	0	0	0	0	0	0	0	0	0	0	12.8856	8.66031	10.3427	6.16786	7.51475	4.06046	4.9757
Glyburide	N	COC1=C(C=C(C=C1)Cl)C(=O)NCCC2=CC=C(C=C2)S(=O)(=O)NC(=O)NC3CCCCC3	12.4921	0	0	0	0	0	1	0	0	1	0	0	0	0	0	0	0	0	0	0	1	0	0	0	0	0	0	0	0	0	0	0	0	0	0	0	0	0	0	0	12.684	7.90835	10.0272	5.50649	7.08848	3.75126	4.8386
GranisetronÂ·HCl	N	CN1C2CCCC1CC(C2)NC(=O)C3=NN(C4=CC=CC=C43)C.Cl	12.7409	3	0	0	0	0	0	0	0	1	0	0	0	0	0	0	0	0	0	0	0	0	0	0	0	0	0	0	0	1	0	0	0	0	2	0	0	0	0	0	8.57768	7.03517	7.03517	5.64792	5.64792	4.36896	4.36896
Guanabenz acetate	N	CC(=O)O.C1=CC(=C(C(=C1)Cl)C=NN=C(N)N)Cl	9	0	0	0	0	0	0	0	1	2	0	0	0	0	0	0	0	0	0	0	0	0	0	0	0	0	0	0	0	0	0	0	0	0	0	0	0	0	0	0	5.35347	2.92379	3.73819	1.35975	2.01893	0.787313	1.28235
Guanfacine	N	C1=CC(=C(C(=C1)Cl)CC(=O)N=C(N)N)Cl	11.2625	0	0	0	0	0	0	0	1	2	0	0	0	0	0	0	0	0	0	0	0	0	0	0	0	0	0	0	0	0	0	0	0	0	0	0	0	0	0	0	4.81371	2.8074	3.6218	1.64349	2.35171	1.03596	1.56704
Haloperidol	N	C1CN(CCC1(C2=CC=C(C=C2)Cl)O)CCCC(=O)C3=CC=C(C=C3)F	12.9051	0	0	0	0	0	0	0	0	2	0	0	0	0	0	0	1	1	0	0	0	0	0	0	0	0	0	0	0	0	0	0	0	0	1	0	0	0	0	0	9.33574	6.91374	7.35018	5.10917	5.36115	3.4387	3.56468
Hydrochlorothiazide	N	C1NC2=CC(=C(C=C2S(=O)(=O)N1)S(=O)(=O)N)Cl	11.6337	1	0	0	0	0	0	0	0	1	0	0	0	0	0	0	0	0	0	0	0	0	0	0	0	0	0	0	0	0	0	0	0	0	0	0	0	0	0	0	7.72298	3.32513	6.99755	2.17117	4.98791	1.41733	3.70235
Hydroxychloroquine sulfate	N	CCN(CCCC(C)NC1=C2C=CC(=CC2=NC=C1)Cl)CCO.OS(=O)(=O)O	9.0219	1	0	0	0	0	0	0	0	1	0	0	0	0	0	0	0	0	0	0	0	0	0	0	0	0	0	0	0	0	0	0	0	0	0	0	0	0	1	0	10.7505	6.3133	7.6454	4.08159	4.31669	2.77527	2.94161
Ibuprofen	N	CC(C)CC1=CC=C(C=C1)C(C)C(=O)O	10.7624	0	0	0	0	0	0	0	0	0	0	0	0	0	0	0	0	0	0	0	0	0	0	0	0	0	0	0	0	0	0	0	0	0	0	0	0	0	0	0	5.3203	4.39948	4.39948	2.4941	2.4941	1.55638	1.55638
Imipramine·HCl	N	CN(C)CCCN1C2=CC=CC=C2CCC3=CC=CC=C31.Cl	2.51505	2	0	0	0	0	0	0	0	1	0	0	0	0	0	0	0	0	0	0	0	0	0	0	0	0	0	0	0	2	0	0	0	0	0	0	0	0	0	0	7.8359	6.06589	6.06589	4.21555	4.21555	3.15617	3.15617
Indinavir	N	CC(C)(C)NC(=O)C1CN(CCN1CC(CC(CC2=CC=CC=C2)C(=O)NC3C(CC4=CC=CC=C34)O)O)CC5=CN=CC=C5	13.8096	1	0	0	0	0	0	0	0	0	0	0	0	0	0	0	0	0	0	0	0	0	0	0	0	0	0	0	0	0	0	0	0	0	0	1	0	0	1	0	16.0106	13.5791	13.5791	8.70448	8.70448	6.56498	6.56498
Isocarboxazid	N	CC1=CC(=NO1)C(=O)NNCC2=CC=CC=C2	11.5521	0	0	0	0	0	0	0	0	0	1	0	0	0	0	0	0	0	0	0	0	0	0	0	0	0	0	0	0	0	0	0	0	0	0	0	0	0	0	0	5.25957	3.61608	3.61608	2.19786	2.19786	1.35984	1.35984
Ketoconazole	N	CC(=O)N1CCN(CC1)C2=CC=C(C=C2)OCC3COC(O3)(CN4C=CN=C4)C5=C(C=C(C=C5)Cl)Cl	11.5533	0	0	0	0	0	3	0	0	2	0	0	1	0	0	0	0	0	0	0	0	0	0	0	0	0	0	0	0	0	0	0	0	0	0	1	0	0	0	0	12.6374	8.96098	9.80461	6.5136	7.0614	4.59718	5.14964
Ketoprofen	N	CC(C1=CC(=CC=C1)C(=O)C2=CC=CC=C2)C(=O)O	12.2435	0	0	0	0	0	0	0	0	0	0	0	0	0	0	0	1	0	0	0	0	0	0	0	0	0	0	0	0	0	0	0	0	0	0	0	0	0	0	0	6.01861	4.38054	4.38054	3.05522	3.05522	1.84802	1.84802
Ketotifen fumarate	N	CN1CCC(=C2C3=C(C(=O)CC4=CC=CC=C42)SC=C3)CC1.C(=CC(=O)O)C(=O)O	12.5893	2	0	0	0	0	0	0	0	0	0	0	0	0	0	0	1	1	0	0	0	0	0	0	0	0	0	0	0	0	0	0	0	0	1	0	0	0	0	0	10.483	7.21214	8.12825	5.13817	6.09362	3.70067	4.54157
Labetalol	N	CC(CCC1=CC=CC=C1)NCC(C2=CC(=C(C=C2)O)C(=O)N)O	11.2476	0	0	0	0	0	0	0	0	0	0	0	0	0	0	0	0	0	0	0	0	0	0	0	0	0	0	0	0	0	1	0	0	0	0	0	1	0	0	0	8.05163	5.9902	5.9902	4.03935	4.03935	2.51886	2.51886
Lacosamide	N	CC(=O)NC(COC)C(=O)NCC1=CC=CC=C1	11.8361	0	0	0	0	0	1	0	0	0	0	0	0	0	0	0	0	0	0	0	1	0	0	0	0	0	0	0	0	0	0	0	0	0	0	0	0	0	0	0	5.70856	3.91185	3.91185	2.33689	2.33689	1.50317	1.50317
Lamivudine	N	C1C(OC(S1)CO)N2C=CC(=NC2=O)N	11.4421	0	0	0	0	0	1	0	0	0	0	0	0	0	0	0	0	0	0	0	0	0	0	0	0	0	0	0	0	0	0	0	0	0	0	0	0	0	0	0	5.47929	3.07845	4.2709	2.04441	3.15398	1.33006	2.26075
Lapatinib Ditosylate	N	CS(=O)(=O)CCNCC1=CC=C(O1)C2=CC3=C(C=C2)N=CN=C3NC4=CC(=C(C=C4)OCC5=CC(=CC=C5)F)Cl.C1=CC=C(C=C1)S(=O)(=O)O.C1=CC=C(C=C1)S(=O)(=O)O.O	13.4308	1	0	0	0	0	1	1	0	2	0	0	0	0	0	0	0	0	0	0	0	0	0	0	0	0	0	0	0	0	0	0	0	0	0	0	0	0	0	0	22.9752	12.7919	18.3019	8.09047	11.0673	5.21187	6.96424
Lenalidomide	N	C1CC(=O)NC(=O)C1N2CC3=C(C2=O)C=CC=C3N	12.2807	1	0	0	0	0	0	0	0	0	0	0	0	1	0	0	0	0	0	0	0	0	0	0	0	0	0	0	0	0	0	0	0	0	1	0	0	0	0	0	6.09713	4.77331	4.77331	3.61831	3.61831	2.60961	2.60961
Letrozole	N	C1=CC(=CC=C1C#N)C(C2=CC=C(C=C2)C#N)N3C=NC=N3	8.9176	0	0	0	0	0	0	0	0	0	0	0	0	0	0	0	0	0	0	0	0	0	2	0	0	0	0	0	0	0	0	0	0	0	0	0	0	0	0	0	6.65829	4.74565	4.74565	3.4122	3.4122	2.32852	2.32852
Levocetirizine dihydrochloride	N	C1CN(CCN1CCOCC(=O)O)C(C2=CC=CC=C2)C3=CC=C(C=C3)Cl.Cl.Cl	10.5053	0	0	0	0	0	1	0	0	3	0	0	0	0	0	0	0	0	0	0	0	0	0	0	0	0	0	0	0	0	0	0	0	0	0	1	0	0	0	0	9.57432	6.68871	7.12514	4.85047	5.10245	3.49276	3.61875
Lincomycin·HCl	N	CCCC1CC(N(C1)C)C(=O)NC(C2C(C(C(C(O2)SC)O)O)O)C(C)O.Cl	12.8485	0	0	0	0	0	1	0	0	1	0	0	0	0	0	0	0	0	0	0	0	0	0	0	0	0	0	0	0	0	0	0	0	0	0	0	0	0	0	0	10.9066	7.79732	8.73334	5.65584	6.51042	4.13229	4.81155
Linezolid	N	CC(=O)NCC1CN(C(=O)O1)C2=CC(=C(C=C2)N3CCOCC3)F	14.4479	0	0	0	0	0	2	0	0	1	0	0	0	0	0	0	0	0	0	1	0	1	0	0	0	0	0	0	0	0	0	0	0	0	0	0	0	0	0	0	7.89199	5.78859	5.78859	4.04747	4.04747	2.82065	2.82065
Lopinavir	N	CC1=C(C(=CC=C1)C)OCC(=O)NC(CC2=CC=CC=C2)C(CC(CC3=CC=CC=C3)NC(=O)C(C(C)C)N4CCCNC4=O)O	13.8245	0	0	0	0	0	1	0	0	0	0	0	0	0	0	0	0	0	0	0	0	0	0	0	0	0	0	0	0	1	0	0	0	0	0	0	0	0	0	0	16.2114	12.5394	12.5394	8.41174	8.41174	6.11593	6.11593
Loratadine	N	CCOC(=O)N1CCC(=C2C3=C(CCC4=C2N=CC=C4)C=C(C=C3)Cl)CC1	12.0309	2	0	0	0	0	1	0	0	1	0	0	0	0	0	0	0	0	0	0	0	0	0	0	0	0	0	0	0	0	0	0	0	0	1	0	0	0	1	0	9.91643	6.97712	7.41356	5.37494	5.61004	4.05723	4.25193
Loxapine succinate	N	CN1CCN(CC1)C2=NC3=CC=CC=C3OC4=C2C=C(C=C4)Cl.C(CC(=O)O)C(=O)O	9.64042	2	0	0	0	0	1	0	0	1	0	0	0	0	0	0	0	0	0	0	0	0	0	0	0	0	0	0	0	2	0	0	0	0	0	1	0	0	0	0	10.2361	7.22348	7.65992	4.84958	5.08468	3.16774	3.33984
Maprotiline·HCl	N	CNCCCC12CCC(C3=CC=CC=C31)C4=CC=CC=C24.Cl	3.30934	1	0	0	0	0	0	0	0	1	0	0	0	0	0	0	0	0	0	0	0	0	0	0	0	0	0	0	0	0	0	0	0	0	0	0	0	0	0	0	8.20096	6.55498	6.55498	5.59367	5.59367	4.71834	4.71834
Maraviroc	N	CC1=NN=C(N1C2CC3CCC(C2)N3CCC(C4=CC=CC=C4)NC(=O)C5CCC(CC5)(F)F)C(C)	13.6107	2	0	0	0	0	0	0	0	2	0	0	0	0	0	0	0	0	0	0	0	0	0	0	0	0	0	0	0	0	0	0	0	0	1	0	0	0	0	0	13.7361	11.0258	11.0258	8.76001	8.76001	6.8282	6.8282
Meclozine dihydrochloride	N	CC1=CC(=CC=C1)CN2CCN(CC2)C(C3=CC=CC=C3)C4=CC=C(C=C4)Cl.Cl.Cl	6.13509	0	0	0	0	0	0	0	0	3	0	0	0	0	0	0	0	0	0	0	0	0	0	0	0	0	0	0	0	0	0	0	0	0	0	1	0	0	0	0	10.3906	7.66594	8.10238	5.56175	5.81373	4.14284	4.26883
Meclofenamate·Na	N	CC1=C(C(=C(C=C1)Cl)NC2=CC=CC=C2C(=O)[O-])Cl.[Na+]	11.0317	0	0	0	0	0	0	0	0	2	0	0	0	0	0	0	0	0	0	0	0	0	0	0	0	0	0	0	0	1	0	0	0	0	0	0	0	0	0	0	6.28018	4.01131	4.79647	2.69084	3.49289	1.67604	2.14117
Mefenamic acid	N	CC1=C(C(=CC=C1)NC2=CC=CC=C2C(=O)O)	11.0389	0	0	0	0	0	0	0	0	0	0	0	0	0	0	0	0	0	0	0	0	0	0	0	0	0	0	0	0	1	0	0	0	0	0	0	0	0	0	0	5.32645	3.84522	3.84522	2.45455	2.45455	1.65693	1.65693
Meloxicam	N	CC1=CN=C(S1)NC(=O)C2=C(C3=CC=CC=C3S(=O)(=O)N2C)O	12.5086	1	0	0	0	0	0	0	0	0	0	0	0	0	0	0	0	0	0	0	0	0	0	0	0	0	0	0	0	0	0	0	0	0	0	0	0	0	0	0	8.83122	4.8961	8.06855	3.37663	6.0203	2.25099	4.30845
Mepenzolate bromide	N	C[N+]1(CCCC(C1)OC(=O)C(C2=CC=CC=C2)(C3=CC=CC=C3)O)C.[Br-]	13.066	0	0	0	0	1	1	0	0	1	0	0	0	0	0	0	0	0	0	0	0	0	0	0	0	0	0	0	0	0	0	0	0	0	1	0	0	0	0	1	8.7823	7.45392	7.45392	4.93967	4.93967	3.57475	3.57475
Mestranol	N	CC12CCC3C(C1CCC2(C#C)O)CCC4=C3C=CC(=C4)OC	10.9556	5	0	0	0	0	1	0	0	0	0	0	0	0	0	0	0	0	0	0	1	0	0	0	0	0	0	0	0	0	0	0	0	0	0	0	0	0	0	0	8.89211	7.97969	7.97969	7.32406	7.32406	5.93884	5.93884
Metaproterenol Hemisulfate (Orciprenaline)	N	CC(C)NCC(C1=CC(=CC(=C1)O)O)O.CC(C)NCC(C1=CC(=CC(=C1)O)O)O.OS(=O)(=O)O	9.73356	0	0	0	0	0	0	0	0	0	0	0	0	0	0	0	0	0	0	0	0	0	0	0	0	0	0	0	0	0	4	4	0	0	0	0	0	0	0	0	11.9581	8.17081	9.06648	4.05818	4.05818	2.55121	2.55121
Metformin·HCl	N	CN(C)C(=N)N=C(N)N.Cl	7.05222	0	0	0	0	0	0	0	2	1	0	0	0	0	0	0	0	0	0	0	0	0	0	0	0	0	0	0	0	0	0	0	0	0	0	0	0	0	0	0	2.3926	1.7547	1.7547	0.658608	0.658608	0.222285	0.222285
Methenamine hippurate	N	C1N2CN3CN1CN(C2)C3.C1=CC=C(C=C1)C(=O)NCC(=O)O	11.1747	0	0	0	0	0	0	0	0	0	0	0	0	0	0	0	0	0	0	0	0	0	0	0	0	0	0	0	0	0	0	0	0	0	0	0	0	0	0	0	7.54438	5.97425	5.97425	3.83615	3.83615	3.08119	3.08119
Methocarbamol	N	COC1=CC=CC=C1OCC(COC(=O)N)O	10.3065	0	0	0	0	0	3	0	0	0	0	0	0	0	0	0	0	0	0	0	1	0	0	0	0	0	0	0	0	2	0	0	0	0	0	0	1	0	0	0	4.99282	3.24573	3.24573	1.91828	1.91828	1.15046	1.15046
Metoclopramide	N	CCN(CC)CCNC(=O)C1=CC(=C(C=C1OC)N)Cl	12.137	0	0	0	0	0	1	0	0	1	0	0	0	0	0	0	0	0	0	0	1	0	0	0	0	0	0	0	0	0	0	0	0	0	0	0	0	0	0	0	7.04327	4.35679	4.76399	3.17145	3.49877	1.87805	2.04171
Metolazone	N	CC1NC2=CC(=C(C=C2C(=O)N1C3=CC=CC=C3C)S(=O)(=O)N)Cl	12.9775	1	0	0	0	0	0	0	0	1	0	0	0	0	0	0	0	0	0	0	0	0	0	0	0	0	0	0	0	1	0	0	0	0	0	0	0	0	0	0	9.14404	5.65518	7.59222	3.95446	5.33004	2.81478	3.9139
Metyrapone	N	CC(C)(C1=CN=CC=C1)C(=O)C2=CN=CC=C2	12.3991	0	0	0	0	0	0	0	0	0	0	0	0	0	0	0	1	1	0	0	0	0	0	0	0	0	0	0	0	0	0	0	0	0	0	0	0	0	2	0	5.47495	4.43752	4.43752	2.87461	2.87461	1.72148	1.72148
Mexiletine·HCl	N	CC1=C(C(=CC=C1)C)OCC(C)N.Cl	5.61539	0	0	0	0	0	1	0	0	1	0	0	0	0	0	0	0	0	0	0	0	0	0	0	0	0	0	0	0	1	0	0	0	0	0	0	0	0	0	0	4.55575	3.50922	3.50922	1.89933	1.89933	1.24162	1.24162
Mianserin	N	CN1CCN2C(C1)C3=CC=CC=C3CC4=CC=CC=C42	2.61227	5	0	0	0	0	0	0	0	0	0	0	0	0	0	0	0	0	0	0	0	0	0	0	0	0	0	0	0	1	0	0	0	0	0	1	0	0	0	0	7.43643	5.97574	5.97574	4.6795	4.6795	3.63989	3.63989
Miconazole	N	C1=CC(=C(C=C1Cl)Cl)COC(CN2C=CN=C2)C3=C(C=C(C=C3)Cl)Cl	6.36539	0	0	0	0	0	1	0	0	4	0	0	1	0	0	0	0	0	0	0	0	0	0	0	0	0	0	0	0	0	0	0	0	0	0	0	0	0	0	0	9.00107	5.46069	7.14796	3.70034	4.84971	2.41877	3.41201
Minocycline	N	CN(C)C1C2CC3CC4=C(C=CC(=C4C(=C3C(=O)C2(C(=C(C1=O)C(=O)N)O)O)O)O)N(C)C	13.6834	3	0	0	0	0	0	0	0	0	0	0	0	0	0	0	2	2	0	0	0	0	0	0	0	0	0	0	0	0	1	1	0	0	0	0	1	0	0	0	10.5045	9.31338	9.31338	7.06127	7.06127	5.6466	5.6466
Mirtazapine	N	CN1CCN2C(C1)C3=CC=CC=C3CC4=C2N=CC=C4	4.67909	5	0	0	0	0	0	0	0	0	0	0	0	0	0	0	0	0	0	0	0	0	0	0	0	0	0	0	0	0	0	0	0	0	0	1	0	0	1	0	7.29623	5.83316	5.83316	4.51801	4.51801	3.49141	3.49141
Mitotane	N	C1=CC=C(C(=C1)C(C2=CC=C(C=C2)Cl)C(Cl)Cl)Cl	6.20087	0	0	0	0	0	0	0	0	4	0	0	0	0	0	0	0	0	0	0	0	0	0	0	0	0	0	0	0	0	0	0	0	0	0	0	0	0	0	0	7.0026	3.88519	5.89261	2.72138	3.82152	1.8582	2.7999
Modafinil	N	CC1=C2COC(=O)C2=C(C(=C1OC)CC=C(C)CCC(=O)OCCN3CCOCC3)O	12.0226	1	0	0	0	2	4	0	0	0	0	0	0	0	0	0	0	0	0	1	1	1	0	0	0	0	0	0	0	0	1	1	0	0	0	0	0	0	0	0	10.617	7.84418	7.84418	5.8	5.8	3.89118	3.89118
Moexipril·HCl	N	CC1=C2COC(=O)C2=C(C(=C1OC)CC=C(C)CCC(=O)O)O	11.8023	1	0	0	0	1	2	0	0	0	0	0	0	0	0	0	0	0	0	1	1	0	0	0	0	0	0	0	0	0	1	1	0	0	0	0	0	0	0	0	7.32177	5.56343	5.56343	4.03547	4.03547	2.71053	2.71053
Montelukast·Na	N	C1=CC=C(C=C1)C(C2=CC=CC=C2)S(=O)CC(=O)N	12.3648	0	0	0	0	0	0	0	0	0	0	0	0	0	0	0	0	0	0	0	0	0	0	0	0	0	0	0	0	0	0	0	0	0	0	0	1	0	0	0	7.3182	4.1928	5.71437	2.75205	4.3912	1.97522	3.3437
Moxifloxacin·HCl	N	COC1=C2C(=CC(=C1N3CC4CCCNC4C3)F)C(=O)C(=CN2C5CC5)C(=O)O.Cl	15.3202	2	0	0	0	0	1	0	0	2	0	0	0	0	0	0	0	0	0	0	1	0	0	0	0	0	0	0	0	0	0	0	0	0	1	0	0	0	1	0	10.1621	8.31982	8.31982	6.48845	6.48845	4.9535	4.9535
Mycophenolic acid	N	CC(C)(C)NCC(COC1=CC=CC2=C1CC(C(C2)O)O)O	9.99506	1	0	0	0	0	1	0	0	0	0	0	0	0	0	0	0	0	0	0	0	0	0	0	0	0	0	0	0	0	0	0	0	0	0	0	0	0	0	0	7.7884	7.0325	7.0325	3.81576	3.81576	2.54467	2.54467
Naratriptan·HCl	N	C1CC2=C(C=CC(=C2)F)OC1C(CNCC(C3CCC4=C(O3)C=CC(=C4)F)O)O.Cl	11.6093	1	0	0	0	0	0	0	0	1	0	0	0	0	0	0	0	0	0	0	0	0	0	0	0	0	0	0	0	0	0	0	0	0	1	0	0	0	0	0	9.83218	6.4745	8.52049	4.90702	6.27061	3.3565	4.06505
Nebivolol·HCl	N	C1CC2=C(C=CC(=C2)F)OC1C(CNCC(C3CCC4=C(O3)C=CC(=C4)F)O)O.Cl	13.2803	2	0	0	0	0	2	0	0	3	0	0	0	0	0	0	0	0	0	0	0	0	0	0	0	0	0	0	0	0	0	0	0	0	0	0	0	0	0	0	9.96396	7.68699	7.68699	5.56341	5.56341	3.94011	3.94011
Nelfinavir mesylate	N	CC1=C(C=CC=C1O)C(=O)NC(CSC2=CC=CC=C2)C(CN3CC4CCCCC4CC3C(=O)NC(C)(C)C)O.CS(=O)(=O)O	13.4609	1	0	0	0	0	0	0	0	0	0	0	0	0	0	0	0	0	0	0	0	0	0	0	0	0	0	0	0	0	1	1	0	0	1	0	0	0	0	0	18.288	13.2033	15.7628	8.22826	9.35954	6.0617	7.08878
Nisoldipine	N	CC1=C(C(C(=C(N1)C)C(=O)OCC(C)C)C2=CC=CC=C2[N+](=O)[O-])C(=O)O	12.7472	0	0	1	0	1	1	0	0	0	0	0	0	0	0	0	0	0	0	0	0	0	0	1	1	0	0	0	0	1	0	0	0	0	0	0	0	0	0	0	8.46973	6.74875	6.74875	4.2029	4.2029	3.0771	3.0771
Nortriptyline·HCl	N	CNCCC=C1C2=CC=CC=C2CCC3=CC=CC=C31.Cl	3.22626	2	0	0	0	0	0	0	0	1	0	0	0	0	0	0	0	0	0	0	0	0	0	0	0	0	0	0	0	0	0	0	0	0	0	0	0	0	0	0	7.41228	5.32432	5.32432	4.02155	4.02155	2.99731	2.99731
Nystatin	N	CC1C=CC=CCCC=CC=CC=CC=CC(CC2C(C(CC(O2)(CC(C(CCC(CC(CC(CC(=O)OC(C(C1O)C)C)O)O)O)O)O)O)O)C(=O)O)OC3C(C(C(C(O3)C)O)N)O	12.6209	2	0	0	0	1	4	0	0	0	0	0	0	0	0	0	0	0	0	1	0	0	0	0	0	0	0	0	0	0	0	0	0	0	0	0	0	0	0	0	22.6343	17.8466	17.8466	12.2428	12.2428	8.11227	8.11227
Ofloxacin	N	CC1COC2=C3N1C=C(C(=O)C3=CC(=C2N4CCN(CC4)C)F)C(=O)O	14.9837	0	0	0	0	0	1	0	0	1	0	0	0	0	0	0	0	0	0	0	0	0	0	0	0	0	0	0	0	0	0	0	0	0	0	1	0	0	1	0	8.591	6.96696	6.96696	5.19184	5.19184	3.68877	3.68877
Olopatadine	N	CN(C)CCC=C1C2=CC=CC=C2COC3=C1C=C(C=C3)CC(=O)O	11.0802	2	0	0	0	0	1	0	0	0	0	0	0	0	0	0	0	0	0	0	0	0	0	0	0	0	0	0	0	0	0	0	0	0	0	0	0	0	0	0	8.45415	6.5566	6.5566	4.30498	4.30498	3.09458	3.09458
Ondansetron	N	CC1=NC=CN1CC2CCC3=C(C2=O)C4=CC=CC=C4N3	12.8756	3	0	0	0	0	0	0	0	0	0	0	1	0	0	0	1	1	0	0	0	0	0	0	0	0	0	0	0	1	0	0	0	0	0	0	0	0	0	0	7.35337	5.7508	5.7508	4.48445	4.48445	3.32878	3.32878
Oseltamivir phosphate	N	CCC(CC)OC1C=C(CC(C1NC(=O)C)N)C(=O)OCC.OP(=O)(O)O	11.954	0	0	0	0	1	2	0	0	0	0	0	0	0	0	0	0	0	0	0	0	0	0	0	0	0	0	0	0	0	0	0	1	0	0	0	0	0	0	0	10.3305	6.05914	7.0857	3.8041	3.8041	2.62085	2.62085
Oxethazaine	N	CC(C)(CC1=CC=CC=C1)N(C)C(=O)CN(CCO)CC(=O)N(C)C(C)(C)CC2=CC=CC=C2	13.1323	0	0	0	0	0	0	0	0	0	0	0	0	0	0	0	0	0	0	0	0	0	0	0	0	0	0	0	0	0	0	0	0	0	0	0	0	0	0	0	11.9047	10.2894	10.2894	6.65727	6.65727	4.05326	4.05326
Palonosetron·HCl	N	C1CC2CN(C(=O)C3=CC=CC(=C23)C1)C4CN5CCC4CC5.Cl	13.1375	3	0	0	0	0	0	0	0	1	0	0	0	0	0	0	0	0	0	0	0	0	0	0	0	0	0	0	0	0	0	0	0	0	3	0	0	0	0	0	8.96166	7.63042	7.63042	6.5337	6.5337	5.41344	5.41344
Pazopanib·HCl	N	CC1=C(C=C(C=C1)NC2=NC=CC(=N2)N(C)C3=CC4=NN(C(=C4C=C3)C)C)S(=O)(=O)N.Cl	11.7798	1	0	0	0	0	0	0	0	1	0	0	0	0	0	0	0	0	0	0	0	0	0	0	0	0	0	0	0	0	0	0	0	0	0	0	0	0	0	0	11.0854	7.35822	8.88806	5.23689	6.28977	3.37021	4.17827
Pemirolast potassium	N	CC1=CC=CN2C1=NC=C(C2=O)C3=NN=N[N-]3.[K+]	12.1665	1	0	0	0	0	0	0	0	0	0	0	0	0	0	0	0	0	0	0	0	0	0	0	0	0	0	0	0	0	0	0	0	0	0	0	0	0	1	0	4.93257	3.56433	3.56433	2.48719	2.48719	1.65298	1.65298
Phenacetin	N	CCOC1=CC=C(C=C1)NC(=O)	10.0425	0	0	0	0	0	1	0	0	0	0	0	0	0	0	0	0	0	0	0	0	0	0	0	0	0	0	0	0	0	0	0	0	0	0	0	0	0	0	0	3.79565	2.21958	2.21958	1.39091	1.39091	0.882094	0.882094
Phenoxybenzamine·HCl	N	CC(COC1=CC=CC=C1)N(CCCl)CC2=CC=CC=C2.Cl	5.94125	0	0	0	0	0	1	0	0	2	0	0	0	0	0	0	0	0	0	0	0	0	0	0	0	0	0	0	0	1	0	0	0	0	0	0	0	0	0	0	7.84576	5.11813	5.4961	3.45797	3.627	2.22072	2.43783
Pilocarpine·HCl	N	CCC1C(COC1=O)CC2=CN=CN2C.Cl	11.3845	0	0	0	0	1	1	0	0	1	0	0	1	0	0	0	0	0	0	1	0	0	0	0	0	0	0	0	0	0	0	0	0	0	0	0	0	0	0	0	5.33843	4.10487	4.10487	3.13907	3.13907	2.15592	2.15592
Pioglitazone·HCl	N	CCC1=CN=C(C=C1)CCOC2=CC=C(C=C2)CC3C(=O)NC(=O)S3.Cl	11.589	0	0	0	0	0	1	0	0	1	0	0	0	1	0	0	0	0	0	0	0	0	0	0	0	0	0	0	0	0	0	0	0	0	0	0	0	0	1	0	9.18775	5.84108	7.0166	4.03261	5.01401	2.54907	3.40875
Piroxicam	N	CN1C(=C(C2=CC=CC=C2S1(=O)=O)O)C(=O)NC3=CC=CC=N3	12.5019	1	0	0	0	0	0	0	0	0	0	0	0	0	0	0	0	0	0	0	0	0	0	0	0	0	0	0	0	0	0	0	0	0	0	0	0	0	1	0	8.10648	4.83501	6.77269	3.44139	5.25685	2.29437	3.69231
Pitavastatin calcium	N	C1CC1C2=NC3=CC=CC=C3C(=C2C=CC(CC(CC(=O)[O-])O)O)C4=CC=C(C=C4)F.C1CC1C2=NC3=CC=CC=C3C(=C2C=CC(CC(CC(=O)[O-])O)O)C4=CC=C(C=C4)F.[Ca+2]	13.5708	2	0	0	0	0	0	0	0	2	0	0	0	0	0	0	0	0	0	0	0	0	0	0	0	0	0	0	0	2	0	0	0	0	0	0	0	0	2	0	20.6967	15.9523	15.9523	10.9149	10.9149	7.70056	7.70056
Pramipexole dihydrochloride monohydrate	N	CCCNC1CCC2=C(C1)SC(=N2)N.O.Cl.Cl	5.69091	1	0	0	0	0	0	0	0	2	0	0	0	0	0	0	0	0	0	0	0	0	0	0	0	0	0	0	0	0	0	0	0	0	0	0	0	0	0	0	6.08357	3.81582	4.93102	2.6392	3.58832	1.91762	2.87594
Pravastatin·Na	N	CCC(C)C(=O)OC1CC(C=C2C1C(C(C=C2)C)CCC(CC(CC(=O)[O-])O)O)O.[Na+]	12.425	1	0	0	0	1	1	0	0	0	0	0	0	0	0	0	0	0	0	0	0	0	0	0	0	0	0	0	0	0	0	0	0	0	0	0	0	0	0	0	10.9628	8.85905	8.85905	6.43487	6.43487	4.51115	4.51115
Praziquantel	N	C1CCC(CC1)C(=O)N2CC3C4=CC=CC=C4CCN3C(=O)C2	12.8404	3	0	0	0	0	0	0	0	0	0	0	0	0	0	0	0	0	0	0	0	0	0	0	0	0	0	0	0	0	0	0	0	0	0	1	0	0	0	0	8.8989	7.10544	7.10544	5.71824	5.71824	4.45003	4.45003
Prazosin	N	COC1=C(C=C2C(=C1)C(=NC(=N2)N3CCN(CC3)C(=O)C4=CC=CO4)N)O	12.3536	1	0	0	0	0	1	1	0	0	0	0	0	0	0	0	0	0	0	0	1	0	0	0	0	0	0	0	0	0	1	1	0	0	0	1	0	0	0	0	8.4852	6.2066	6.2066	4.59573	4.59573	3.12626	3.12626
Procainamide·HCl	N	CCN(CC)CCNC(=O)C1=CC=C(C=C1)N.Cl	11.7437	0	0	0	0	0	0	0	0	1	0	0	0	0	0	0	0	0	0	0	0	0	0	0	0	0	0	0	0	0	0	0	0	0	0	0	0	0	0	0	6.03062	3.90479	3.90479	2.78089	2.78089	1.60394	1.60394
Promethazine	N	CC(CN1C2=CC=CC=C2SC3=CC=CC=C31)N(C)	3.32537	2	0	0	0	0	0	0	0	0	0	0	0	0	0	0	0	0	0	0	0	0	0	0	0	0	0	0	0	2	0	0	0	0	0	0	0	0	0	0	7.41716	4.83784	5.92162	3.48125	4.61152	2.34299	3.43874
Propafenone·HCl	N	CCCNCC(COC1=CC=CC=C1C(=O)CCC2=CC=CC=C2)O.Cl	12.5395	0	0	0	0	0	1	0	0	1	0	0	0	0	0	0	1	1	0	0	0	0	0	0	0	0	0	0	0	1	0	0	0	0	0	0	0	0	0	0	8.88097	6.07389	6.07389	3.90899	3.90899	2.55043	2.55043
Propranolol·HCl	N	CC(C)NCC(COC1=CC=CC2=CC=CC=C21)O.Cl	9.84395	1	0	0	0	0	1	0	0	1	0	0	0	0	0	0	0	0	0	0	0	0	0	0	0	0	0	0	0	0	0	0	0	0	0	0	0	0	0	0	6.68579	5.00506	5.00506	2.94258	2.94258	1.93819	1.93819
Protriptyline·HCl	N	CNCCCC1C2=CC=CC=C2C=CC3=CC=CC=C13.Cl	3.25522	2	0	0	0	0	0	0	0	1	0	0	0	0	0	0	0	0	0	0	0	0	0	0	0	0	0	0	0	0	0	0	0	0	0	0	0	0	0	0	7.40454	5.38954	5.38954	4.10488	4.10488	3.10109	3.10109
Pyrazinamide	N	C1=CN=C(C=N1)C(=O)N	10.3206	0	0	0	0	0	0	0	0	0	0	0	0	0	0	0	0	0	0	0	0	0	0	0	0	0	0	0	0	0	0	0	0	0	0	0	1	0	0	0	2.36301	1.4549	1.4549	0.815626	0.815626	0.426332	0.426332
Pyrimethamine	N	CCC1=C(C(=NC(=N1)N)N)C2=CC=C(C=C2)Cl	5.90375	0	0	0	0	0	0	0	0	1	0	0	0	0	0	0	0	0	0	0	0	0	0	0	0	0	0	0	0	0	0	0	0	0	0	0	0	0	0	0	5.67075	3.64919	4.08562	2.49702	2.74899	1.73321	1.85919
Quetiapine	N	C1CN(CCN1CCOCCO)C2=NC3=CC=CC=C3SC4=CC=CC=C42	8.79486	2	0	0	0	0	1	0	0	0	0	0	0	0	0	0	0	0	0	0	0	0	0	0	0	0	0	0	0	1	0	0	0	0	0	1	0	0	0	0	10.275	6.66602	7.7498	4.89879	6.03983	3.45359	4.47127
Quinacrine	N	CCN(CC)CCCC(C)NC1=C2C=C(C=CC2=NC3=C1C=CC(=C3)Cl)O	9.9796	2	0	0	0	0	0	0	0	1	0	0	0	0	0	0	0	0	0	0	0	0	0	0	0	0	0	0	0	0	1	1	0	0	0	0	0	0	1	0	10.101	7.06422	7.50066	5.11614	5.35123	3.5403	3.70665
Quinidine·HCl·H2O	N	COC1=CC2=C(C=CN=C2C=C1)C(C3CC4CCN3CC4C=C)O.Cl	11.1519	4	0	0	0	0	1	0	0	1	0	0	0	0	0	0	0	0	0	0	1	0	0	0	0	0	0	0	0	0	0	0	0	0	3	0	0	0	1	0	8.68299	6.97439	6.97439	5.81948	5.81948	4.44431	4.44431
Quinine sulfate	N	COC1=CC2=C(C=CN=C2C=C1)C(C3CC4CCN3CC4C=C)O.COC1=CC2=C(C=CN=C2C=C1)C(C3CC4CCN3CC4C=C)O.O.O.OS(=O)(=O)O	11.1519	8	0	0	0	0	2	0	0	0	0	0	0	0	0	0	0	0	0	0	2	0	0	0	0	0	0	0	0	0	0	0	0	0	6	0	0	0	2	0	19.4614	14.3966	15.2923	11.639	11.639	8.88861	8.88861
Rabeprazole·Na	N	CC1=C(C=CN=C1CS(=O)C2=NC3=CC=CC=C3[N-]2)OCCCOC.[Na+]	12.6352	1	0	0	0	0	2	0	0	0	0	0	1	0	0	0	0	0	0	0	1	0	0	0	0	0	0	0	0	2	0	0	0	0	0	0	0	0	1	0	9.34727	5.56035	6.90522	3.79449	4.91996	2.42112	3.48994
Raloxifene·HCl	N	C1CCN(CC1)CCOC2=CC=C(C=C2)C(=O)C3=C(SC4=C3C=CC(=C4)O)C5=CC=C(C=C5)O.Cl	13.6466	1	0	0	0	0	1	0	0	1	0	0	0	0	0	0	1	0	0	0	0	0	0	0	0	0	0	0	0	0	2	2	0	0	1	0	0	0	0	0	12.4483	8.63779	9.68999	6.2716	7.47323	4.44927	5.68756
Raltegravir	N	CC1=NN=C(O1)C(=O)NC(C)(C)C2=NC(=C(C(=O)N2C)O)C(=O)NCC3=CC=C(C=C3)F	13.0311	0	0	0	0	0	0	0	0	1	0	0	0	0	0	0	0	0	0	0	0	0	0	0	0	0	0	0	0	0	0	0	0	0	0	0	0	0	0	0	9.45054	7.51129	7.51129	4.55365	4.55365	2.95734	2.95734
Rifaximin	N	CC1C=CC=C(C(=O)NC2=C(C3=C(C4=C(C(=C3O)C)OC(C4=O)(OC=CC(C(C(C(C(C(C1O)C)O)C)OC(=O)C)C)OC)C)C5=C2N6C=CC(=CC6=N5)C)O)	14.5175	6	0	0	0	1	4	0	0	0	0	0	1	0	0	0	1	1	0	0	1	0	0	0	0	0	0	0	0	0	2	2	0	0	0	0	0	0	1	0	18.5412	15.1412	15.1412	11.1913	11.1913	7.91426	7.91426
Rimantadine	N	CC(C12CC3CC(C1)CC(C3)C2)N	6.19153	0	0	0	0	0	0	0	0	0	0	0	0	0	0	0	0	0	0	0	0	0	0	0	0	0	0	0	0	0	0	0	0	0	0	0	0	0	0	0	5.93425	6.0686	6.0686	5.05153	5.05153	4.73531	4.73531
Rivastigmine tartrate	N	CCN(C)C(=O)OC1=CC=CC(=C1)C(C)N(C)C.C(C(C(=O)O)O)(C(=O)O)O	11.6518	0	0	0	0	0	1	0	0	0	0	0	0	0	0	0	0	0	0	0	0	0	0	0	0	0	0	0	0	0	0	0	0	0	0	0	0	0	0	0	8.42909	6.16037	6.16037	3.91137	3.91137	1.71398	1.71398
Ropinirole	N	CCCN(CCC)CCC1=C2CC(=O)NC2=CC=C1	11.4738	1	0	0	0	0	0	0	0	0	0	0	0	0	0	0	0	0	0	0	0	0	0	0	0	0	0	0	0	0	0	0	0	0	0	0	0	0	0	0	7.3717	5.25984	5.25984	3.6615	3.6615	2.79613	2.79613
Rosiglitazone	N	CN(CCOC1=CC=C(C=C1)CC2C(=O)NC(=O)S2)C3=CC=CC=N3	11.5909	0	0	0	0	0	1	0	0	0	0	0	0	1	0	0	0	0	0	0	0	0	0	0	0	0	0	0	0	0	0	0	0	0	0	0	0	0	1	0	8.8499	5.68923	6.86476	3.84725	4.82864	2.458	3.31767
Saquinavir mesylate	N	CC(C)(C)NC(=O)C1CC2CCCCC2CN1CC(C(CC3=CC=CC=C3)NC(=O)C(CC(=O)N)NC(=O)C4=NC5=CC=CC=C5C=C4)O.CS(=O)(=O)O	13.8294	2	0	0	0	0	0	0	0	0	0	0	0	0	0	0	0	0	0	0	0	0	0	0	0	0	0	0	0	1	0	0	0	0	1	0	1	0	1	0	20.1669	15.4401	16.9062	9.67345	9.67345	7.26421	7.26421
Scopolamine·HBr	N	CN1C2CC(CC1C3C2O3)OC(=O)C(CO)C4=CC=CC=C4.Br	12.4239	5	0	0	1	1	2	0	0	1	0	0	0	0	0	0	0	0	0	0	0	1	0	0	0	0	0	0	0	0	0	0	0	0	1	0	0	0	0	0	7.92447	6.54162	6.54162	5.32679	5.32679	4.04451	4.04451
Selegiline·HCl	N	CC(CC1=CC=CC=C1)N(C)CC#C.Cl	5.26895	0	0	0	0	0	0	0	0	1	0	0	0	0	0	0	0	0	0	0	0	0	0	0	0	0	0	0	0	0	0	0	0	0	0	0	0	0	0	0	4.9137	3.65798	3.65798	2.46707	2.46707	1.41087	1.41087
Sertraline	N	CNC1CCC(C2=CC=CC=C12)C3=CC(=C(C=C3)Cl)Cl	6.1718	1	0	0	0	0	0	0	0	2	0	0	0	0	0	0	0	0	0	0	0	0	0	0	0	0	0	0	0	0	0	0	0	0	0	0	0	0	0	0	7.67047	5.27366	6.08806	4.18535	4.92438	3.1651	3.47164
Simvastatin	N	CCC(C)(C)C(=O)OC1CC(C=C2C1C(C(C=C2)C)CCC3CC(CC(=O)O3)O)	12.7592	1	0	0	0	2	2	0	0	0	0	0	0	0	0	0	0	0	0	1	0	0	0	0	0	0	0	0	0	0	0	0	0	0	0	0	0	0	0	0	11.1781	9.65341	9.65341	7.09775	7.09775	4.8117	4.8117
Sitagliptin phosphate	N	C1CN2C(=NN=C2C(F)(F)F)CN1C(=O)CC(CC3=CC(=C(C=C3F)F)F)N.OP(=O)(O)O	13.6795	1	0	0	0	0	0	0	0	6	0	0	0	0	0	0	0	0	0	0	0	0	0	0	0	0	0	0	0	0	0	0	1	0	0	0	0	0	0	0	10.5676	6.94386	7.97041	4.36769	4.36769	3.00852	3.00852
Solifenacin succinate	N	C1CN2CCC1C(C2)OC(=O)N3CCC4=CC=CC=C4C3C5=CC=CC=C5.C(CC(=O)O)C(=O)O	13.2214	4	0	0	0	0	1	0	0	0	0	0	0	0	0	0	0	0	0	0	0	0	0	0	0	0	0	0	0	0	0	0	0	0	3	0	0	0	0	0	12.1803	9.30315	9.30315	7.0343	7.0343	5.21344	5.21344
Tamoxifen citrate	N	CCC(=C(C1=CC=CC=C1)C2=CC=C(C=C2)OCCN(C)C)C3=CC=CC=C3.C(C(=O)O)C(CC(=O)O)(C(=O)O)O	10.3156	0	0	0	0	0	1	0	0	0	0	0	0	0	0	0	0	0	0	0	0	0	0	0	0	0	0	0	0	0	0	0	0	0	0	0	0	0	0	0	13.0779	9.59304	9.59304	6.0757	6.0757	4.0625	4.0625
Tamsulosin HCl	N	CCOc1ccccc1OCC[NH2+]C(C)Cc1ccc(OC)c(S(N)(=O)=O)c1	11.7335	0	0	0	0	0	3	0	0	0	0	0	0	0	0	0	0	0	0	0	1	0	0	0	0	0	0	0	0	2	0	0	0	0	0	0	0	0	0	1	10.7707	6.46422	7.99406	4.18569	5.11778	2.89115	3.63858
Telithromycin	N	CCC1C2(C(C(C(=O)C(CC(C(C(C(=O)C(C(=O)O1)C)C)OC3C(C(CC(O3)C)N(C)C)O)(C)OC)C)C)N(C(=O)O2)CCCCN4C=C(N=C4)C5=CN=CC=C5)	14.5652	1	0	0	0	1	5	0	0	0	0	0	1	0	0	0	2	2	0	1	1	0	0	0	0	0	0	0	0	0	0	0	0	0	0	0	0	0	1	0	20.3862	16.7163	16.7163	12.3267	12.3267	8.89056	8.89056
Temazepam	N	CN1C2=C(C=C(C=C2)Cl)C(=NC(C1=O)O)C3=CC=CC=C3	12.1055	1	0	0	0	0	0	0	0	1	0	0	0	0	0	0	0	0	0	0	0	0	0	0	0	0	0	0	0	0	0	0	0	0	0	0	0	0	0	0	6.8429	4.77613	5.21256	3.42514	3.66024	2.35544	2.52755
Tenoxicam	N	CN1C(=C(C2=C(S1(=O)=O)C=CS2)O)C(=O)NC3=CC=CC=N3	12.3697	1	0	0	0	0	0	0	0	0	0	0	0	0	0	0	0	0	0	0	0	0	0	0	0	0	0	0	0	0	0	0	0	0	0	0	0	0	1	0	8.47061	4.45283	7.30662	3.14339	5.9934	2.0604	4.61526
Terazosin	N	COC1=C(C=C2C(=C1)C(=NC(=N2)N3CCN(CC3)C(=O)C4CCCO4)N)O	12.4619	1	0	0	0	0	2	0	0	0	0	0	0	0	0	0	0	0	0	0	1	0	0	0	0	0	0	0	0	0	1	1	0	0	0	1	0	0	0	0	9.06133	6.76405	6.76405	5.09335	5.09335	3.56352	3.56352
Terbutaline hemisulfate	N	CC(C)(C)NCC(C1=CC(=CC(=C1)O)O)O.OS(=O)(=O)O	9.84801	0	0	0	0	0	0	0	0	0	0	0	0	0	0	0	0	0	0	0	0	0	0	0	0	0	0	0	0	0	2	2	0	0	0	0	0	0	0	0	7.33339	5.37728	6.27294	2.13538	2.13538	1.33114	1.33114
Thalidomide	N	C1CC(=O)NC(=O)C1N2C(=O)C3=CC=CC=C3C2=O	12.1737	1	0	0	0	0	0	0	0	0	0	0	0	2	0	0	0	0	0	0	0	0	0	0	0	0	0	0	0	0	0	0	0	0	1	0	0	0	0	0	5.89974	4.49279	4.49279	3.34726	3.34726	2.41943	2.41943
Theophylline	N	CN1C2=C(C(=O)N(C1=O)C)NC=N2	11.4408	1	0	0	0	0	0	0	0	0	0	0	1	0	0	0	0	0	0	0	0	0	0	0	0	0	0	0	0	0	0	0	0	0	0	0	0	0	0	0	3.71758	2.8069	2.8069	2.0294	2.0294	1.26892	1.26892
Thiabendazole	N	C1=CC=C2C(=C1)NC(=N2)C3=CSC=N3	4.4438	1	0	0	0	0	0	0	0	0	0	0	1	0	0	0	0	0	0	0	0	0	0	0	0	0	0	0	0	2	0	0	0	0	0	0	0	0	0	0	5.20926	2.97624	3.69493	2.06432	2.65078	1.40358	1.94025
Thioguanine (6-Thioguanine)	N	C1=NC2=C(N1)C(=S)N=C(N2)N	5.39667	1	0	0	0	0	0	0	0	0	0	0	1	0	0	0	0	0	0	0	0	0	0	0	0	0	0	0	0	0	0	0	0	0	0	0	0	0	0	0	3.36874	2.05334	2.44004	1.32167	1.61709	0.866646	1.12059
Tiagabine·HCl	N	CC1=C(SC=C1)C(=CCCN2CCCC(C2)C(=O)O)C3=C(C=CS3)C.Cl	11.2319	0	0	0	0	0	0	0	0	1	0	0	0	0	0	0	0	0	0	0	0	0	0	0	0	0	0	0	0	0	0	0	0	0	1	0	0	0	0	0	10.5615	6.74995	8.58218	4.86197	6.96149	3.43749	5.45119
Ticlopidine·HCl	N	C1CN(CC2=C1SC=C2)CC3=CC=CC=C3Cl.Cl	6.19797	1	0	0	0	0	0	0	0	2	0	0	0	0	0	0	0	0	0	0	0	0	0	0	0	0	0	0	0	0	0	0	0	0	0	0	0	0	0	0	7.09513	4.42108	5.82895	3.23852	4.63024	2.30939	3.39456
Tolbutamide	N	CCCCNC(=O)NS(=O)(=O)C1=CC=C(C=C1)	11.7033	0	0	0	0	0	0	0	0	0	0	0	0	0	0	0	0	0	0	0	0	0	0	0	0	0	0	0	0	0	0	0	0	0	0	0	0	0	0	0	6.90021	3.52801	5.21041	2.09646	3.44335	1.19539	2.14492
Tolterodine tartrate	N	CC1=CC(=C(C=C1)O)C(CCN(C(C)C)C(C)C)C2=CC=CC=C2.C(C(C(=O)O)O)(C(=O)O)O	10.4367	0	0	0	0	0	0	0	0	0	0	0	0	0	0	0	0	0	0	0	0	0	0	0	0	0	0	0	0	0	1	1	0	0	0	0	0	0	0	0	11.2825	8.80569	8.80569	5.56805	5.56805	3.80107	3.80107
Tolvaptan	N	CC1=CC=CC=C1C(=O)NC2=CC(=C(C=C2)C(=O)N3CCCC(C4=C3C=CC(=C4)Cl)O)	13.2304	1	0	0	0	0	0	0	0	1	0	0	0	0	0	0	0	0	0	0	0	0	0	0	0	0	0	0	0	0	0	0	0	0	0	0	0	0	0	0	10.5805	7.66435	8.10079	5.52322	5.75831	3.8458	4.02634
Topiramate	N	CC1(OC2COC3(C(C2O1)OC(O3)(C)C)COS(=O)(=O)N)	11.048	3	0	0	0	0	5	0	0	0	0	0	0	0	0	0	0	0	0	0	0	0	0	0	0	0	0	0	0	0	0	0	0	0	0	0	0	0	0	0	8.07396	5.76103	6.98233	3.55915	4.00553	2.9284	3.25693
Topotecan	N	CCC1(C2=C(COC1=O)C(=O)N3CC4=CC5=C(C=CC(=C5CN(C)C)O)N=C4C3=C2)O	13.2303	5	0	0	0	1	1	0	0	0	0	0	0	0	0	0	0	0	0	1	0	0	0	0	0	0	0	0	0	0	1	1	0	0	0	0	0	0	2	0	10.2063	8.46688	8.46688	6.25255	6.25255	4.58204	4.58204
Torsemide	N	CC1=CC(=CC=C1)NC2=C(C=NC=C2)S(=O)(=O)NC(=O)NC(C)	12.3434	0	0	0	0	0	0	0	0	0	0	0	0	0	0	0	0	0	0	0	0	0	0	0	0	0	0	0	0	0	0	0	0	0	0	0	0	0	1	0	8.48798	4.83127	6.48209	2.93551	4.29398	1.94936	2.98378
Tramadol·HCl	N	CN(C)CC1CCCCC1(C2=CC(=CC=C2)OC)O.Cl	11.189	0	0	0	0	0	1	0	0	1	0	0	0	0	0	0	0	0	0	0	1	0	0	0	0	0	0	0	0	0	0	0	0	0	0	0	0	0	0	0	7.07673	5.86116	5.86116	4.19104	4.19104	3.18362	3.18362
Tranylcypromine Hemisulfate	N	C1C(C1N)C2=CC=CC=C2.C1C(C1N)C2=CC=CC=C2.OS(=O)(=O)O	8.74306	0	0	0	0	0	0	0	0	0	0	0	0	0	0	0	0	0	0	0	0	0	0	0	0	0	0	0	0	0	0	0	0	0	0	0	0	0	0	0	9.46049	6.2813	7.17697	4.13504	4.13504	2.59632	2.59632
Trazodone	N	C1CN(CCN1CCCN2C(=O)N3C=CC=CC3=N2)C4=CC(=CC=C4)Cl	12.2703	1	0	0	0	0	0	0	0	1	0	0	0	0	0	0	0	0	0	0	0	0	0	0	0	0	0	0	0	0	0	0	0	0	0	1	0	0	1	0	9.35471	6.59667	7.0331	4.87832	5.11342	3.46035	3.64488
Triamcinolone acetonide	N	CC1(OC2CC3C4CCC5=CC(=O)C=CC5(C4(C(CC3(C2(O1)C(=O)CO)C)O)F)C)	17.0577	7	0	0	0	0	2	0	0	1	0	0	0	0	0	0	2	1	0	0	0	0	0	0	0	0	0	0	0	0	0	0	0	0	0	0	0	0	0	0	10.83	10.1276	10.1276	9.06665	9.06665	7.75	7.75
Triamterene	N	C1=CC=C(C=C1)C2=NC3=C(N=C(N=C3N=C2N)N)N	5.90317	1	0	0	0	0	0	0	0	0	0	0	0	0	0	0	0	0	0	0	0	0	0	0	0	0	0	0	0	0	0	0	0	0	0	0	0	0	0	0	5.56556	3.96274	3.96274	2.64968	2.64968	1.80717	1.80717
Triazolam	N	CC1=NN=C2N1C3=C(C=C(C=C3)Cl)C(=NC2)C4=CC=CC=C4Cl	6.38507	3	0	0	0	0	0	0	0	2	0	0	0	0	0	0	0	0	0	0	0	0	0	0	0	0	0	0	0	0	0	0	0	0	0	0	0	0	0	0	7.9107	5.305	6.14864	3.85407	4.41875	2.83336	3.23069
Trifluoperazine· HCl	N	CN1CCN(CC1)CCCN2C3=CC=CC=C3SC4=C2C=C(C=C4)C(F)(F)F.Cl.Cl	13.2714	2	0	0	0	0	0	0	0	5	0	0	0	0	0	0	0	0	0	0	0	0	0	0	0	0	0	0	0	1	0	0	0	0	0	1	0	0	0	0	10.3989	7.40016	8.48393	5.40499	6.53525	3.77045	4.84655
Trimethobenzamide	N	CN(C)CCOC1=CC=C(C=C1)CNC(=O)C2=CC(=C(C(=C2)OC)OC)O	12.3622	0	0	0	0	0	3	0	0	0	0	0	0	0	0	0	0	0	0	0	2	0	0	0	0	0	0	0	0	0	1	1	0	0	0	0	0	0	0	0	8.5391	6.20925	6.20925	3.90513	3.90513	2.4094	2.4094
Trimethoprim	N	COC1=CC(=CC(=C1OC)OC)CC2=CN=C(N=C2N)N	5.84811	0	0	0	0	0	3	0	0	0	0	0	0	0	0	0	0	0	0	0	3	0	0	0	0	0	0	0	0	0	0	0	0	0	0	0	0	0	0	0	6.24397	4.34904	4.34904	3.03575	3.03575	2.02784	2.02784
Triprolidine	N	CC1=CC=C(C=C1)C(=CCN2CCCC2)C3=CC=CC=N3	4.53631	0	0	0	0	0	0	0	0	0	0	0	0	0	0	0	0	0	0	0	0	0	0	0	0	0	0	0	0	0	0	0	0	0	0	0	0	0	1	0	7.73745	5.70652	5.70652	4.05571	4.05571	2.81109	2.81109
Tropisetron	N	CN1C2CCC1CC(C2)OC(=O)C3=CNC4=CC=CC=C43	12.4474	3	0	0	0	1	1	0	0	0	0	0	0	0	0	0	0	0	0	0	0	0	0	0	0	0	0	0	0	1	0	0	0	0	1	0	0	0	0	0	7.71175	6.29712	6.29712	5.13785	5.13785	3.91305	3.91305
Trospium chloride	N	C1CC[N+]2(C1)C3CCC2CC(C3)OC(=O)C(C4=CC=CC=C4)(C5=CC=CC=C5)O.[Cl-]	13.4033	0	0	0	0	1	1	0	0	1	0	0	0	0	0	0	0	0	0	0	0	0	0	0	0	0	0	0	0	0	0	0	0	0	1	0	0	0	0	1	11.0373	9.08347	9.08347	7.70858	7.70858	6.30426	6.30426
Vardenafil	N	CCCC1=NC(=C2N1N=C(NC2=O)C3=C(C=CC(=C3)S(=O)(=O)N4CCN(CC4)CC)OCC)	13.3713	1	0	0	0	0	1	0	0	0	0	0	1	0	0	0	0	0	0	0	0	0	0	0	0	0	0	0	0	0	0	0	0	0	0	1	0	0	0	0	12.7924	7.95353	9.89146	5.86895	7.76359	4.03345	5.4824
Vinorelbine	N	CCC1=CC2CC(C3=C(CN(C2)C1)C4=CC=CC=C4N3)(C5=C(C=C6C(=C5)C78CCN9C7C(C=CC9)(C(C(C8N6C)(C(=O)OC)O)OC(=O)C)CC)OC)C(=O)O	14.5815	6	0	0	0	2	3	0	0	0	0	0	0	0	0	0	0	0	0	0	2	0	0	0	0	0	0	0	0	1	0	0	0	0	0	0	0	0	0	0	19.9609	16.9925	16.9925	14.5911	14.5911	12.6846	12.6846
Zafirlukast	N	CC1=CC=CC=C1S(=O)(=O)NC(=O)C2=CC(=C(C=C2)CC3=CN(C4=C3C=C(C=C4)NC(=O)OC5CCCC5)C)O	12.7298	1	0	0	0	0	1	0	0	0	0	0	0	0	0	0	0	0	0	0	0	0	0	0	0	0	0	0	0	0	1	1	0	0	0	0	0	0	0	0	14.5911	10.1543	11.8052	7.23284	8.72406	5.1508	6.37232
Zolmitriptan	N	CN(C)CCC1=CNC2=C1C=C(C=C2)CC3COC(=O)N3	11.0749	1	0	0	0	0	1	0	0	0	0	0	0	0	0	0	0	0	0	1	0	0	0	0	0	0	0	0	0	0	0	0	0	0	0	0	0	0	0	0	7.28524	5.89097	5.89097	3.87988	3.87988	2.72418	2.72418
Zolpidem	N	CC1=CC=C(C=C1)C2=C(N3C=C(C=CC3=N2)C)CC(=O)N(C)	11.8932	1	0	0	0	0	0	0	0	0	0	0	1	0	0	0	0	0	0	0	0	0	0	0	0	0	0	0	0	0	0	0	0	0	0	0	0	0	1	0	7.33458	5.55773	5.55773	3.79719	3.79719	2.55154	2.55154
Alfuzosin	N	CN(CCCNC(=O)C1CCCO1)C2=NC3=CC(=C(C=C3C(=N2)N)OC)OC	11.9507	1	0	0	0	0	3	0	0	0	0	0	0	0	0	0	0	0	0	0	2	0	0	0	0	0	0	0	0	0	0	0	0	0	0	0	0	0	0	0	9.32857	6.70099	6.70099	4.7518	4.7518	3.16341	3.16341
Amantadine	N	C1C2CC3CC1CC(C2)(C3)N	6.32083	0	0	0	0	0	0	0	0	0	0	0	0	0	0	0	0	0	0	0	0	0	0	0	0	0	0	0	0	0	0	0	0	0	0	0	0	0	0	0	5.02357	5.27993	5.27993	4.0856	4.0856	4.17763	4.17763
Anastrozole	N	CC(C)(C#N)C1=CC(=CC(=C1)CN2C=NC=N2)C(C)(C)C#N	9.40337	0	0	0	0	0	0	0	0	0	0	0	0	0	0	0	0	0	0	0	0	0	2	0	0	0	0	0	0	0	0	0	0	0	0	0	0	0	0	0	7.08184	6.48528	6.48528	3.80634	3.80634	2.13551	2.13551
Bicalutamide	N	CC(CS(=O)(=O)C1=CC=C(C=C1)F)(C(=O)NC2=CC(=C(C=C2)C#N)C(F)(F)F)O	13.0061	0	0	0	0	0	0	0	0	4	0	0	0	0	0	0	0	0	0	0	0	0	1	0	0	0	0	0	0	0	0	0	0	0	0	0	0	0	0	0	9.54862	6.31091	8.30048	3.83628	5.76884	2.3806	3.96913
Biperiden	N	C1CCN(CC1)CCC(C2CC3CC2C=C3)(C4=CC=CC=C4)O	11.7745	2	0	0	0	0	0	0	0	0	0	0	0	0	0	0	0	0	0	0	0	0	0	0	0	0	0	0	0	0	0	0	0	0	1	0	0	0	0	0	9.44153	7.82931	7.82931	6.42384	6.42384	5.11197	5.11197
Bromocriptine mesylate	N	CC(C)CC1C(=O)N2CCCC2C3(N1C(=O)C(O3)(C(C)C)NC(=O)C4CN(C5CC6=C(NC7=CC=CC(=C67)C5=C4)Br)C)O.CS(=O)(=O)O	14.4331	5	0	0	0	0	1	0	0	1	0	0	0	0	0	0	0	0	0	0	0	0	0	0	0	0	0	0	0	0	0	0	0	0	0	1	0	0	0	0	19.0374	14.4171	16.6762	10.2535	10.9304	8.14724	8.72095
Bupropion	N	CC(C(=O)C1=CC(=CC=C1)Cl)NC(C)(C)	11.9112	0	0	0	0	0	0	0	0	1	0	0	0	0	0	0	1	1	0	0	0	0	0	0	0	0	0	0	0	0	0	0	0	0	0	0	0	0	0	0	5.44051	3.91765	4.35409	2.08575	2.32085	1.46743	1.65772
Carvedilol	N	COC1=CC=CC=C1OCCNCC(COC2=CC=CC3=C2C4=CC=CC=C4N3)O	10.2889	3	0	0	0	0	3	0	0	0	0	0	0	0	0	0	0	0	0	0	1	0	0	0	0	0	0	0	0	3	0	0	0	0	0	0	0	0	0	0	10.0285	7.01757	7.01757	4.90863	4.90863	3.47337	3.47337
Cetirizine	N	C1CN(CCN1CCOCC(=O)O)C(C2=CC=CC=C2)C3=CC=C(C=C3)Cl	10.5053	0	0	0	0	0	1	0	0	1	0	0	0	0	0	0	0	0	0	0	0	0	0	0	0	0	0	0	0	0	0	0	0	0	0	1	0	0	0	0	9.57432	6.68871	7.12514	4.85047	5.10245	3.49276	3.61875
Clonidine	N	C1CN=C(N1)NC2=C(C=CC=C2Cl)Cl	5.97823	0	0	0	0	0	0	0	1	2	0	0	0	0	0	0	0	0	0	0	0	0	0	0	0	0	0	0	0	1	0	0	0	0	0	0	0	0	0	0	5.0213	2.87876	3.69316	1.88033	2.51027	1.21727	1.70921
Colchicine	N	CC(=O)NC1CCC2=CC(=C(C(=C2C3=CC=C(C(=O)C=C13)OC)OC)OC)O	12.5758	3	0	0	0	0	3	0	0	0	0	0	0	0	0	0	0	0	0	0	3	0	0	0	0	0	0	0	0	0	1	1	0	0	0	0	0	0	0	0	8.87351	6.56741	6.56741	4.89258	4.89258	3.72563	3.72563
Cyclobenzaprine	N	CN(C)CCC=C1C2=CC=CC=C2C=CC3=CC=CC=C31	2.37963	2	0	0	0	0	0	0	0	0	0	0	0	0	0	0	0	0	0	0	0	0	0	0	0	0	0	0	0	0	0	0	0	0	0	0	0	0	0	0	7.47296	5.71758	5.71758	3.86915	3.86915	2.78689	2.78689
Cyclophosphamide	N	C1CNP(=O)(OC1)N(CCCl)CCCl	12.1885	0	0	0	0	0	0	0	0	2	0	0	0	0	0	0	0	0	0	0	0	0	0	0	0	0	0	0	0	0	0	0	0	0	0	0	0	0	0	0	7.24452	2.94693	5.88379	1.95662	4.59519	1.27831	3.92054
Dicyclomine	N	CCN(CC)CCOC(=O)C1(CCCCC1)C2CCCCC2	12.9367	0	0	0	0	1	1	0	0	0	0	0	0	0	0	0	0	0	0	0	0	0	0	0	0	0	0	0	0	0	0	0	0	0	0	0	0	0	0	0	9.6221	7.21454	7.21454	6.07405	6.07405	4.5679	4.5679
Dipyridamole	N	C1CCN(CC1)C2=NC(=NC3=C2N=C(N=C3N4CCCCC4)N(CCO)CCO)N(CCO)CCO	9.64432	1	0	0	0	0	0	0	0	0	0	0	0	0	0	0	0	0	0	0	0	0	0	0	0	0	0	0	0	0	0	0	0	0	2	0	0	0	0	0	13.228	9.35558	9.35558	6.83987	6.83987	5.00472	5.00472
Doxazosin mesylate	N	COC1=C(C=C2C(=C1)C(=NC(=N2)N3CCN(CC3)C(=O)C4COC5=CC=CC=C5O4)N)OC.CS(=O)(=O)O	12.9914	2	0	0	0	0	4	0	0	0	0	0	0	0	0	0	0	0	0	0	2	0	0	0	0	0	0	0	0	2	0	0	0	0	0	1	0	0	0	0	13.4582	8.54277	10.0088	5.87695	5.87695	4.07972	4.07972
Enalapril	N	CCOC(=O)C(CCC1=CC=CC=C1)NC(C)C(=O)N2CCCC2C(=O)O	12.6983	0	0	0	0	1	1	0	0	0	0	0	0	0	0	0	0	0	0	0	0	0	0	0	0	0	0	0	0	0	0	0	0	0	0	0	0	0	0	0	9.43538	6.74516	6.74516	4.77818	4.77818	3.37679	3.37679
Ergotamine tartrate	N	CC1(C(=O)N2C(C(=O)N3CCCC3C2(O1)O)CC4=CC=CC=C4)NC(=O)C5CN(C6CC7=CNC8=CC=CC(=C78)C6=C5)C.CC1(C(=O)N2C(C(=O)N3CCCC3C2(O1)O)CC4=CC=CC=C4)NC(=O)C5CN(C6CC7=CNC8=CC=CC(=C78)C6=C5)C.C(C(C(=O)O)O)(C(=O)O)O	14.1727	10	0	0	0	0	2	0	0	0	0	0	0	0	0	0	0	0	0	0	0	0	0	0	0	0	0	0	0	0	0	0	0	0	0	2	0	0	0	0	32.5189	27.1333	27.1333	21.0685	21.0685	16.5153	16.5153
Eszopiclone	N	CN1CCN(CC1)C(=O)OC2C3=NC=CN=C3C(=O)N2C4=NC=C(C=C4)Cl	12.8322	1	0	0	0	0	1	0	0	1	0	0	0	0	0	0	0	0	0	0	0	0	0	0	0	0	0	0	0	0	0	0	0	0	0	1	0	0	1	0	8.82295	6.3264	6.76284	4.54886	4.77244	3.03942	3.15121
Etodolac	N	CCC1=C2C(=CC=C1)C3=C(N2)C(OCC3)(CC)CC(=O)O	11.2858	3	0	0	0	0	1	0	0	0	0	0	0	0	0	0	0	0	0	0	0	0	0	0	0	0	0	0	0	1	0	0	0	0	0	0	0	0	0	0	7.59653	5.68862	5.68862	4.60248	4.60248	3.4857	3.4857
Ezetimibe	N	C1=CC(=CC=C1C2C(C(=O)N2C3=CC=C(C=C3)F)CCC(C4=CC=C(C=C4)F)O)O	13.3237	0	0	0	0	0	0	0	0	2	0	0	0	0	0	0	0	0	1	0	0	0	0	0	0	0	0	0	0	0	1	1	0	0	0	0	0	0	0	0	9.74926	7.47222	7.47222	5.55922	5.55922	3.96138	3.96138
Febuxostat	N	CC1=C(SC(=N1)C2=CC(=C(C=C2)OCC(C)C)C#N)C(=O)O	11.0907	0	0	0	0	0	1	0	0	0	0	0	0	0	0	0	0	0	0	0	0	0	1	0	0	0	0	0	0	0	0	0	0	0	0	0	0	0	0	0	7.61708	5.2663	6.26537	2.90997	4.10447	1.85102	2.75242
Fluconazole	N	C1=CC(=C(C=C1F)F)C(CN2C=NC=N2)(CN3C=NC=N3)O	14.1125	0	0	0	0	0	0	0	0	2	0	0	0	0	0	0	0	0	0	0	0	0	0	0	0	0	0	0	0	0	0	0	0	0	0	0	0	0	0	0	6.39476	4.84187	4.84187	3.21278	3.21278	2.25197	2.25197
Fluvoxamine Maleate	N	COCCCCC(=NOCCN)C1=CC=C(C=C1)C(F)(F)F.C(=CC(=O)O)C(=O)O	12.5738	0	0	0	0	0	1	0	0	3	0	0	0	0	0	0	0	0	0	0	1	0	0	0	0	0	0	0	1	0	0	0	0	0	0	0	0	0	0	0	8.80804	5.6947	5.6947	3.30986	3.30986	1.95197	1.95197
Glipizide	N	CC1=CN=C(C=N1)C(=O)NCCC2=CC=C(C=C2)S(=O)(=O)NC(=O)NC3CCCCC3	12.4379	0	0	0	0	0	0	0	0	0	0	0	0	0	0	0	0	0	0	0	0	0	0	0	0	0	0	0	0	0	0	0	0	0	0	0	0	0	0	0	11.8076	7.60677	9.28917	5.11392	6.46081	3.39879	4.31402
(+)-Griseofulvin	N	CC1CC(=O)C=C(C12C(=O)C3=C(O2)C(=C(C=C3OC)OC)Cl)O	13.0161	1	0	0	0	0	3	0	0	1	0	0	0	0	0	0	2	1	0	0	2	0	0	0	0	0	0	0	0	0	0	0	0	0	0	0	0	0	0	0	7.36432	5.56709	5.94506	4.29818	4.65608	3.11111	3.37588
Indapamide	N	CC1CC2=CC=CC=C2N1NC(=O)C3=CC(=C(C=C3)Cl)S(=O)(=O)N	12.515	1	0	0	0	0	0	0	0	1	1	0	0	0	0	0	0	0	0	0	0	0	0	0	0	0	0	0	0	1	0	0	0	0	0	0	0	0	0	0	9.2005	5.683	7.62004	3.92917	5.32162	2.77244	3.84368
Irbesartan	N	CCCCC1=NC2(CCCC2)C(=O)N1CC3=CC=C(C=C3)C4=CC=CC=C4C5=NNN=N5	13.3605	0	0	0	0	0	0	0	0	0	0	0	0	0	0	0	0	0	0	0	0	0	0	0	0	0	0	0	0	0	0	0	0	0	0	0	0	0	0	0	11.5292	8.73949	8.73949	6.60148	6.60148	4.87604	4.87604
Isradipine	N	CC1=C(C(C(=C(N1)C)C(=O)OC(C)C)C2=CC=CC3=NON=C32)C(=O)O	12.7568	1	0	1	0	1	1	0	0	0	0	0	0	0	0	0	0	0	0	0	0	0	0	0	0	0	0	0	0	0	0	0	0	0	0	0	0	0	0	0	8.14879	6.37378	6.37378	4.18165	4.18165	3.19663	3.19663
Ketorolac tromethamine	N	C1CN2C(=CC=C2C(=O)C3=CC=CC=C3)C1C(=O)O.C(C(CO)(CO)N)O	12.3754	1	0	0	0	0	0	0	0	0	0	0	0	0	0	0	1	0	0	0	0	0	0	0	0	0	0	0	0	0	0	0	0	0	0	0	0	0	0	0	8.50028	6.50644	6.50644	4.52423	4.52423	2.7789	2.7789
Loperamide	N	CN(C)C(=O)C(CCN1CCC(CC1)(C2=CC=C(C=C2)Cl)O)(C3=CC=CC=C3)C4=CC=CC=C4	13.8108	0	0	0	0	0	0	0	0	1	0	0	0	0	0	0	0	0	0	0	0	0	0	0	0	0	0	0	0	0	0	0	0	0	1	0	0	0	0	0	12.2648	9.46708	9.90351	7.17227	7.42425	5.15746	5.28345
Losartan	N	CCCCC1=NC(=C(N1CC2=CC=C(C=C2)C3=CC=CC=C3C4=NNN=N4)CO)Cl	9.76506	0	0	0	0	0	0	0	0	1	0	0	1	0	0	0	0	0	0	0	0	0	0	0	0	0	0	0	0	0	0	0	0	0	0	0	0	0	0	0	10.3547	7.09126	7.44928	5.12538	5.42804	3.54639	3.80573
Mebendazole	N	COC(=O)NC1=NC2=C(N1)C=C(C=C2)C(=O)C3=CC=CC=C3	12.3968	1	0	0	0	0	1	0	0	0	0	0	1	0	0	0	1	0	0	0	1	0	0	0	0	0	0	0	0	0	0	0	0	0	0	0	0	0	0	0	6.61655	4.62907	4.62907	3.1859	3.1859	2.11396	2.11396
Mefloquine	N	C1CCNC(C1)C(C2=CC(=NC3=C2C=CC=C3C(F)(F)F)C(F)(F)F)O	13.2374	1	0	0	0	0	0	0	0	6	0	0	0	0	0	0	0	0	0	0	0	0	0	0	0	0	0	0	0	1	0	0	0	0	1	0	0	0	1	0	8.08316	6.29522	6.29522	4.51554	4.51554	3.25837	3.25837
Metaxalone	N	CC1=CC(=CC(=C1)OCC2CNC(=O)O2)	10.73	0	0	0	0	0	2	0	0	0	0	0	0	0	0	0	0	0	0	1	0	0	0	0	0	0	0	0	0	0	0	0	0	0	0	0	0	0	0	0	4.87817	3.53573	3.53573	2.17321	2.17321	1.41912	1.41912
Methoxsalen	N	COC1=C2C(=CC3=C1OC=C3)C=CC(=O)O2	11.1731	2	0	0	0	0	1	1	0	0	0	0	0	0	0	0	0	0	0	0	1	0	0	0	0	0	0	0	0	0	0	0	0	0	0	0	0	0	0	0	4.77461	3.42155	3.42155	2.48708	2.48708	1.79156	1.79156
Metoprolol tartrate	N	CC(C)NCC(COC1=CC=C(C=C1)CCOC)O.CC(C)NCC(COC1=CC=C(C=C1)CCOC)O.C(C(C(=O)O)O)(C(=O)O)O	9.77185	0	0	0	0	0	4	0	0	0	0	0	0	0	0	0	0	0	0	0	2	0	0	0	0	0	0	0	0	0	0	0	0	0	0	0	0	0	0	0	15.7551	11.3952	11.3952	6.24975	6.24975	3.46079	3.46079
Mifepristone	N	CC#CC1(CCC2C1(CC(C3=C4CCC(=O)C=C4CCC23)C5=CC=C(C=C5)N(C)C)C)O	12.1696	4	0	0	0	0	0	0	0	0	0	0	0	0	0	0	1	0	0	0	0	0	0	0	0	0	0	0	0	0	0	0	0	0	0	0	0	0	0	0	12.175	10.7555	10.7555	9.0301	9.0301	7.38102	7.38102
Naproxen	N	CC(C)C1CCC(CC1)C(=O)NC(CC2=CC=CC=C2)C(=O)O	12.4053	0	0	0	0	0	0	0	0	0	0	0	0	0	0	0	0	0	0	0	0	0	0	0	0	0	0	0	0	0	0	0	0	0	0	0	0	0	0	0	8.54139	6.94486	6.94486	4.98267	4.98267	3.3875	3.3875
Nateglinide	N	CCC1=NN(C(=O)N1CCOC2=CC=CC=C2)CCCN3CCN(CC3)C4=CC(=CC=C4)Cl	12.8774	0	0	0	0	0	1	0	0	1	0	0	0	0	0	0	0	0	0	0	0	0	0	0	0	0	0	0	0	1	0	0	0	0	0	1	0	0	0	0	12.0882	8.25076	8.6872	6.03238	6.26748	4.23584	4.42037
Nefazodone	N	CC1=C(C=CC=C1O)C(=O)NC(CSC2=CC=CC=C2)C(CN3CC4CCCCC4CC3C(=O)NC(C)(C)C)O.CS(=O)(=O)O	13.4609	1	0	0	0	0	0	0	0	0	0	0	0	0	0	0	0	0	0	0	0	0	0	0	0	0	0	0	0	0	1	1	0	0	1	0	0	0	0	0	18.288	13.2033	15.7628	8.22826	9.35954	6.0617	7.08878
Olanzapine	N	CC1=CC2=C(S1)NC3=CC=CC=C3N=C2N4CCN(CC4)	4.97644	2	0	0	0	0	0	0	0	0	0	0	0	0	0	0	0	0	0	0	0	0	0	0	0	0	0	0	0	2	0	0	0	0	0	1	0	0	0	0	8.13983	5.41446	6.67078	3.89131	4.85724	2.86434	3.78425
Omeprazole	N	CC1=CN=C(C(=C1OC)C)CS(=O)C2=NC3=C(N2)C=C(C=C3)O	12.5795	1	0	0	0	0	1	0	0	0	0	0	1	0	0	0	0	0	0	0	1	0	0	0	0	0	0	0	0	0	1	1	0	0	0	0	0	0	1	0	8.37366	5.27942	6.64584	3.67698	4.83726	2.49116	3.59123
Oxaprozin	N	C1=CC=C(C=C1)C2=C(OC(=N2)CCC(=O)O)C3=CC=CC=C3	10.7349	0	0	0	0	0	0	0	0	0	0	0	0	0	0	0	0	0	0	0	0	0	0	0	0	0	0	1	0	0	0	0	0	0	0	0	0	0	0	0	7.06167	4.91112	4.91112	3.30739	3.30739	2.26208	2.26208
Oxcarbazepine	N	C1C2=CC=CC=C2N(C3=CC=CC=C3C1=O)C(=O)N	12.2576	2	0	0	0	0	0	0	0	0	0	0	0	0	0	0	1	1	0	0	0	0	0	0	0	0	0	0	0	2	0	0	0	0	0	0	1	0	0	0	5.97955	4.41946	4.41946	3.24927	3.24927	2.41828	2.41828
Oxybutynin chloride	N	CCN(CC)CC#CCOC(=O)C(C1CCCCC1)(C2=CC=CC=C2)O.Cl	12.8237	0	0	0	0	1	1	0	0	1	0	0	0	0	0	0	0	0	0	0	0	0	0	0	0	0	0	0	0	0	0	0	0	0	0	0	0	0	0	0	9.75639	6.85842	6.85842	5.31861	5.31861	3.61044	3.61044
Paroxetine	N	C1CNCC(C1C2=CC=C(C=C2)F)COC3=CC4=C(C=C3)OCO4	13.1704	1	0	0	0	0	3	0	0	1	0	0	0	0	0	0	0	0	0	0	0	0	0	0	0	0	0	0	0	0	0	0	0	0	1	0	0	0	0	0	8.28064	6.237	6.237	4.71395	4.71395	3.41678	3.41678
Perindopril erbumine	N	CCCC(C(=O)OCC)NC(C)C(=O)N1C2CCCCC2CC1C(=O)O.CC(C)(C)N	13.0832	1	0	0	0	1	1	0	0	0	0	0	0	0	0	0	0	0	0	0	0	0	0	0	0	0	0	0	0	0	0	0	0	0	0	0	0	0	0	0	11.667	9.79482	9.79482	5.59766	5.59766	4.39495	4.39495
Pimozide	N	C1CN(CCC1N2C3=CC=CC=C3NC2=O)CCCC(C4=CC=C(C=C4)F)C5=CC=C(C=C5)F	13.4656	1	0	0	0	0	0	0	0	2	0	0	1	0	0	0	0	0	0	0	0	0	0	0	0	0	0	0	0	2	0	0	0	0	1	0	0	0	0	0	12.0084	9.18804	9.18804	7.05813	7.05813	5.27288	5.27288
Ramelteon	N	CCC(=O)NCCC1CCC2=C1C3=C(C=C2)OCC3	11.2873	3	0	0	0	0	1	0	0	0	0	0	0	0	0	0	0	0	0	0	0	0	0	0	0	0	0	0	0	0	0	0	0	0	0	0	0	0	0	0	7.3341	5.44129	5.44129	4.32049	4.32049	3.34949	3.34949
Reserpine	N	COC1C(CC2CN3CCC4=C(C3CC2C1C(=O)OC)NC5=C4C=CC(=C5)OC)OC(=O)C6=CC(=C(C(=C6)OC)OC)O	13.3719	6	0	0	0	2	6	0	0	0	0	0	0	0	0	0	0	0	0	0	5	0	0	0	0	0	0	0	0	0	1	1	0	0	1	0	0	0	0	0	14.504	11.5087	11.5087	9.55489	9.55489	7.62521	7.62521
Riluzole	N	C1=CC2=C(C=C1OC(F)(F)F)SC(=N2)N	11.8875	1	0	0	0	0	1	0	0	3	0	0	0	0	0	0	0	0	0	0	0	0	0	0	0	0	0	0	0	0	0	0	0	0	0	0	0	0	0	0	4.67386	2.72944	3.79166	1.61002	2.45735	1.11988	1.88252
Ritonavir	N	CC(C)C1=NC(=CS1)CN(C)C(=O)NC(C(C)C)C(=O)NC(CC2=CC=CC=C2)CC(C(CC3=CC=CC=C3)NC(=O)OCC4=CN=CS4)O	13.8673	0	0	0	0	0	1	0	0	0	0	0	0	0	0	0	0	0	0	0	0	0	0	0	0	0	0	0	0	0	0	0	0	0	0	0	0	0	0	0	18.5684	13.0417	14.9023	8.12984	10.0771	5.38647	6.71842
Rosuvastatin calcium	N	CC(C)C1=NC(=NC(=C1C=CC(CC(CC(=O)[O-])O)O)C2=CC=C(C=C2)F)N(C)S(=O)(=O)C.CC(C)C1=NC(=NC(=C1C=CC(CC(CC(=O)[O-])O)O)C2=CC=C(C=C2)F)N(C)S(=O)(=O)C.[Ca+2]	13.5027	0	0	0	0	0	0	0	0	2	0	0	0	0	0	0	0	0	0	0	0	0	0	0	0	0	0	0	0	0	0	0	0	0	0	0	0	0	0	0	23.9995	15.9107	19.9382	9.61576	11.9322	6.07242	6.82899
Sumatriptan succinate	N	CNS(=O)(=O)CC1=CC2=C(C=C1)NC=C2CCN(C)C.C(CC(=O)O)C(=O)O	11.6174	1	0	0	0	0	0	0	0	0	0	0	0	0	0	0	0	0	0	0	0	0	0	0	0	0	0	0	0	0	0	0	0	0	0	0	0	0	0	0	10.2741	6.49781	8.42423	3.88061	5.21599	2.37169	3.13442
Tadalafil	N	CN1CC(=O)N2C(C1=O)CC3=C(C2C4=CC5=C(C=C4)OCO5)NC6=CC=CC=C36	13.0892	5	0	0	0	0	2	0	0	0	0	0	0	0	0	0	0	0	0	0	0	0	0	0	0	0	0	0	0	1	0	0	0	0	0	1	0	0	0	0	9.66766	7.79328	7.79328	6.16557	6.16557	4.83635	4.83635
Telmisartan	N	CCCC1=NC2=C(N1CC3=CC=C(C=C3)C4=CC=CC=C4C(=O)O)C=C(C=C2C)C5=NC6=CC=CC=C6N5	11.6884	2	0	0	0	0	0	0	0	0	0	0	2	0	0	0	0	0	0	0	0	0	0	0	0	0	0	0	0	2	0	0	0	0	0	0	0	0	0	0	12.8806	9.67527	9.67527	7.02312	7.02312	5.15136	5.15136
Tolazamide	N	CC1=CC=C(C=C1)S(=O)(=O)NC(=O)NN2CCCCCC2	12.073	0	0	0	0	0	0	0	0	0	1	0	0	0	0	0	0	0	0	0	0	0	0	0	0	0	0	0	0	0	0	0	0	0	0	0	0	0	0	0	8.6063	5.26074	6.94314	3.42407	4.77096	2.2473	3.14925
Trandolapril	N	CCOC(=O)C(CCC1=CC=CC=C1)NC(C)C(=O)N2C3CCCCC3CC2C(=O)O	13.3532	1	0	0	0	1	1	0	0	0	0	0	0	0	0	0	0	0	0	0	0	0	0	0	0	0	0	0	0	0	0	0	0	0	0	0	0	0	0	0	11.4354	8.66439	8.66439	6.58482	6.58482	5.06196	5.06196
Trihexyphenidyl	N	C1CCC(CC1)C(CCN2CCCCC2)(C3=CC=CC=C3)O	11.6113	0	0	0	0	0	0	0	0	0	0	0	0	0	0	0	0	0	0	0	0	0	0	0	0	0	0	0	0	0	0	0	0	0	1	0	0	0	0	0	9.2917	7.27752	7.27752	5.81208	5.81208	4.40265	4.40265
Venlafaxine	N	CN(C)CC(C1=CC=C(C=C1)OC)C2(CCCCC2)O	11.1019	0	0	0	0	0	1	0	0	0	0	0	0	0	0	0	0	0	0	0	1	0	0	0	0	0	0	0	0	0	0	0	0	0	0	0	0	0	0	0	7.56071	6.25222	6.25222	4.43392	4.43392	3.29941	3.29941
Verapamil	N	CC(C)C(CCCN(C)CCC1=CC(=C(C=C1)OC)OC)(C#N)C2=CC(=C(C=C2)OC)O	10.2347	0	0	0	0	0	3	0	0	0	0	0	0	0	0	0	0	0	0	0	3	0	1	0	0	0	0	0	0	0	1	1	0	0	0	0	0	0	0	0	10.9906	8.47065	8.47065	6.22019	6.22019	4.07909	4.07909
Voriconazole	N	CC(C1=NC=NC=C1F)C(CN2C=NC=N2)(C3=C(C=C(C=C3)F)F)O	14.3792	0	0	0	0	0	0	0	0	3	0	0	0	0	0	0	0	0	0	0	0	0	0	0	0	0	0	0	0	0	0	0	0	0	0	0	0	0	0	0	7.37274	5.61909	5.61909	4.08973	4.08973	2.7242	2.7242
Warfarin	N	CC(=O)CC(C1=CC=CC=C1)C2=C(C3=CC=CC=C3OC2=O)O	12.4123	1	0	0	0	0	0	0	0	0	0	0	0	0	0	0	1	1	0	0	0	0	0	0	0	0	0	0	0	1	0	0	0	0	0	0	0	0	0	0	7.36729	5.51737	5.51737	3.86185	3.86185	2.81456	2.81456
Zaleplon	N	CCN(C1=CC=CC(=C1)C2=CC=NC3=C(C=NN23)C#N)C(=O)	11.1012	1	0	0	0	0	0	0	0	0	0	0	0	0	0	0	0	0	0	0	0	0	1	0	0	0	0	0	0	0	0	0	0	0	0	0	0	0	0	0	6.83372	4.67729	4.67729	3.46319	3.46319	2.35081	2.35081
Ziprasidone hydrochloride	N	C1CN(CCN1CCC2=C(C=C3C(=C2)CC(=O)N3)Cl)C4=NSC5=CC=CC=C54.Cl	11.5663	2	0	0	0	0	0	0	0	2	0	0	0	0	0	0	0	0	0	0	0	0	0	0	0	0	0	0	0	0	0	0	0	0	0	1	0	0	0	0	10.7522	7.40675	8.61892	5.62495	6.79372	4.05319	5.10708
Acecainide	Y	CCN(CC)CCNC(=O)C1=CC=C(C=C1)NC(=O)	11.8524	0	0	0	0	0	0	0	0	0	0	0	0	0	0	0	0	0	0	0	0	0	0	0	0	0	0	0	0	0	0	0	0	0	0	0	0	0	0	0	6.51632	4.12232	4.12232	2.9807	2.9807	1.75531	1.75531
Allopurinol	Y	C1=NNC2=C1C(=O)NC=N2	10.8843	1	0	0	0	0	0	0	0	0	0	0	0	0	0	0	0	0	0	0	0	0	0	0	0	0	0	0	0	0	0	0	0	0	0	0	0	0	0	0	2.74509	1.86394	1.86394	1.25314	1.25314	0.777113	0.777113
Alprenolol	Y	CC(C)NCC(COC1=CC=CC=C1CC=C)O	9.77251	0	0	0	0	0	1	0	0	0	0	0	0	0	0	0	0	0	0	0	0	0	0	0	0	0	0	0	0	1	0	0	0	0	0	0	0	0	0	0	6.36182	4.6283	4.6283	2.52981	2.52981	1.58542	1.58542
Aminoglutethimide	Y	CCC1(CCC(=O)NC1=O)C2=CC=C(C=C2)N	12.0799	0	0	0	0	0	0	0	0	0	0	0	0	1	0	0	0	0	0	0	0	0	0	0	0	0	0	0	0	0	0	0	0	0	1	0	0	0	0	0	5.78606	4.43497	4.43497	3.53326	3.53326	2.36826	2.36826
Artemisinin	Y	CC1CCC2C(C(=O)OC3C24C1CCC(O3)(OO4)C)	11.7905	2	0	0	0	1	2	0	0	0	0	0	0	0	0	0	0	0	0	0	0	0	0	0	0	0	0	0	0	0	0	0	0	0	0	0	0	0	0	0	7.2755	6.69452	6.69452	5.52298	5.52298	4.44794	4.44794
Azatadine maleate	Y	CN1CCC(=C2C3=CC=CC=C3CCC4=C2N=CC=C4)CC1.C(=CC(=O)O)C(=O)O.C(=CC(=O)O)C(=O)O	9.55361	2	0	0	0	0	0	0	0	0	0	0	0	0	0	0	0	0	0	0	0	0	0	0	0	0	0	0	0	0	0	0	0	0	1	0	0	0	1	0	11.7907	8.46973	8.46973	5.75959	5.75959	4.02603	4.02603
Azathioprine	Y	CN1C=NC(=C1SC2=NC=NC3=C2NC=N3)[N+](=O)[O-]	10.9024	1	0	0	0	0	0	0	0	0	0	0	2	0	0	0	0	0	0	0	0	0	0	1	0	0	0	0	0	0	0	0	0	0	0	0	0	0	0	0	5.95842	3.62337	4.60089	2.41935	3.58614	1.56138	2.50631
Balsalazide	Y	C1=CC(=CC=C1C(=O)NCCC(=O)O)N=NC2=CC(=C(C=C2)O)C(=O)O	11.8127	0	0	0	0	0	0	0	0	0	0	0	0	0	0	0	0	0	0	0	0	0	0	0	0	0	0	0	0	0	1	0	0	0	0	0	0	0	0	0	7.44691	5.15312	5.15312	3.2454	3.2454	1.9375	1.9375
beclometasone (17, 21) dipropionate	Y	CCC(=O)OCC(=O)C1(C(CC2C1(CC(C3(C2CCC4=CC(=O)C=CC43C)Cl)O)C)C)OC(=O)CC	13.8565	5	0	0	0	2	2	0	0	1	0	0	0	0	0	0	2	1	0	0	0	0	0	0	0	0	0	0	0	0	0	0	0	0	0	0	0	0	0	0	13.4111	11.4022	12.0276	9.81175	10.7365	8.00585	8.52855
Benzbromarone	Y	CCC1=C(C2=CC=CC=C2O1)C(=O)C3=CC(=C(C(=C3)Br)O)Br	12.9336	1	0	0	0	0	0	1	0	2	0	0	0	0	0	0	1	0	0	0	0	0	0	0	0	0	0	0	0	1	1	1	0	0	0	0	0	0	0	0	8.34265	4.86757	6.57625	3.49565	4.70463	2.43497	3.62143
Benzthiazide	Y	C1=CC=C(C=C1)CSCC2=NS(=O)(=O)C3=CC(=C(C=C3N2)Cl)S(=O)(=O)N	12.3916	1	0	0	0	0	0	0	0	1	0	0	0	0	0	0	0	0	0	0	0	0	0	0	0	0	0	0	0	0	0	0	0	0	0	0	0	0	0	0	11.7747	5.44024	9.93542	3.47819	7.22311	2.33863	5.60767
Betamethasone	Y	CC1CC2C3CCC4=CC(=O)C=CC4(C3(C(CC2(C1(C(=O)CO)O)C)O)F)	16.4748	5	0	0	0	0	0	0	0	1	0	0	0	0	0	0	2	1	0	0	0	0	0	0	0	0	0	0	0	0	0	0	0	0	0	0	0	0	0	0	9.76434	9.15921	9.15921	8.16132	8.16132	6.87683	6.87683
Bezafibrate	Y	CC(C)(C(=O)O)OC1=CC=C(C=C1)CCNC(=O)C2=CC=C(C=C2)Cl	11.991	0	0	0	0	0	1	0	0	1	0	0	0	0	0	0	0	0	0	0	0	0	0	0	0	0	0	0	0	0	0	0	0	0	0	0	0	0	0	0	8.20689	6.07427	6.51071	3.61704	3.86902	2.08614	2.21213
Bisacodyl	Y	CC(=O)OC1=CC=C(C=C1)C(C2=CC=C(C=C2)OC(=O)C)C3=CC=CC=N3	11.1152	0	0	0	0	2	2	0	0	0	0	0	0	0	0	0	0	0	0	0	0	0	0	0	0	0	0	0	0	0	0	0	0	0	0	0	0	0	1	0	8.50399	6.01297	6.01297	3.93356	3.93356	2.86926	2.86926
Budesonide	Y	CCCC1OC2CC3C4CCC5=CC(=O)C=CC5(C4C(CC3(C2(O1)C(=O)CO)C)O)	13.1638	7	0	0	0	0	2	0	0	0	0	0	0	0	0	0	2	1	0	0	0	0	0	0	0	0	0	0	0	0	0	0	0	0	0	0	0	0	0	0	11.435	10.0953	10.0953	8.7972	8.7972	7.69452	7.69452
Capecitabine	Y	CCCCCOC(=O)NC1=NC(=O)N(C=C1F)C2C(C(C(O2)C)O)O	14.116	0	0	0	0	0	2	0	0	1	0	0	0	0	0	0	0	0	0	0	0	0	0	0	0	0	0	0	0	0	0	0	0	0	0	0	0	0	0	0	8.08818	5.80827	5.80827	3.85975	3.85975	2.4223	2.4223
Capsaicin	Y	CC(C)C=CCCCCC(=O)NCC1=CC(=C(C=C1)O)O	11.6681	0	0	0	0	0	0	0	0	0	0	0	0	0	0	0	0	0	0	0	0	0	0	0	0	0	0	0	0	0	2	2	0	0	0	0	0	0	0	0	7.42965	5.51775	5.51775	3.07512	3.07512	1.88414	1.88414
Carbetapentane citrate	Y	CCN(CC)CCOCCOC(=O)C1(CCCC1)C2=CC=CC=C2.C(C(=O)O)C(CC(=O)O)(C(=O)O)O	12.7153	0	0	0	0	1	2	0	0	0	0	0	0	0	0	0	0	0	0	0	0	0	0	0	0	0	0	0	0	0	0	0	0	0	0	0	0	0	0	0	12.426	8.90818	8.90818	6.36676	6.36676	4.22745	4.22745
Carisoprodol	Y	CCCC(C)(COC(=O)N)COC(=O)NC(C)	11.1663	0	0	0	0	0	2	0	0	0	0	0	0	0	0	0	0	0	0	0	0	0	0	0	0	0	0	0	0	0	0	0	0	0	0	0	1	0	0	0	5.76095	4.27483	4.27483	2.28928	2.28928	1.47006	1.47006
Celecoxib	Y	CC1=CC=C(C=C1)C2=CC(=NN2C3=CC=C(C=C3)S(=O)(=O)N)C(F)(F)F	13.1255	0	0	0	0	0	0	0	0	3	0	0	0	0	0	0	0	0	0	0	0	0	0	0	0	0	0	0	0	0	0	0	0	0	0	0	0	0	0	0	8.97733	5.72932	7.29074	3.75695	4.68618	2.42342	2.93886
Chenodiol (Chenodeoxycholic Acid)	Y	CC(CCC(=O)O)C1CCC2C1(CCC3C2C(CC4C3(CCC(C4)O)C)O)C	11.2472	5	0	0	0	0	0	0	0	0	0	0	0	0	0	0	0	0	0	0	0	0	0	0	0	0	0	0	0	0	0	0	0	0	0	0	0	0	0	0	11.7444	11.3624	11.3624	10.2293	10.2293	8.7278	8.7278
Chlormezanone	Y	CN1C(S(=O)(=O)CCC1=O)C2=CC=C(C=C2)Cl	11.9963	0	0	0	0	0	0	0	0	1	0	0	0	0	0	0	0	0	0	0	0	0	0	0	0	0	0	0	0	0	0	0	0	0	0	0	0	0	0	0	7.23682	4.02554	6.64246	2.84092	5.13477	1.94759	3.92716
Clemastine fumarate	Y	CC(C1=CC=CC=C1)(C2=CC=C(C=C2)Cl)OCCC3CCCN3C.C(=CC(=O)O)C(=O)O	9.55361	0	0	0	0	0	1	0	0	1	0	0	0	0	0	0	0	0	0	0	0	0	0	0	0	0	0	0	0	0	0	0	0	0	0	0	0	0	0	0	10.8961	7.82977	8.26621	5.60155	5.85353	3.74312	3.86911
Clemizole	Y	C1CCN(C1)CC2=NC3=CC=CC=C3N2CC4=CC=C(C=C4)Cl	6.00743	1	0	0	0	0	0	0	0	1	0	0	1	0	0	0	0	0	0	0	0	0	0	0	0	0	0	0	0	2	0	0	0	0	0	0	0	0	0	0	8.58211	6.21261	6.64905	4.55126	4.80324	3.33565	3.46164
Clofazimine	Y	CC(C)N=C1C=C2C(=NC3=CC=CC=C3N2C4=CC=C(C=C4)Cl)C=C1NC5=CC=C(C=C5)Cl	6.17251	2	0	0	0	0	0	0	0	2	0	0	0	0	0	0	0	0	0	0	0	0	0	0	0	0	0	0	0	2	0	0	0	0	0	0	0	0	0	0	11.5132	8.12516	8.99803	5.30266	5.80661	3.88393	4.13591
Clonazepam	Y	C1C(=O)NC2=C(C=C(C=C2)[N+](=O)[O-])C(=N1)C3=CC=CC=C3Cl	11.7413	1	0	0	0	0	0	0	0	1	0	0	0	0	0	0	0	0	0	0	0	0	0	1	1	1	0	0	0	0	0	0	0	0	0	0	0	0	0	0	6.8186	4.67985	5.08705	3.25293	3.58252	2.26	2.48523
Methyl 2-(2-chlorophenyl)-2-(6,7-dihydrothieno[3,2-c]pyridin-5(4H)-yl)acetate sulfate	Y	COC(=O)C(C1=CC=CC=C1Cl)N2CCC3=C(C2)C=CS3.OS(=O)(=O)O	12.2942	1	0	0	0	1	1	0	0	1	0	0	0	0	0	0	0	0	0	0	1	0	0	0	0	0	0	0	0	0	0	0	0	0	0	0	0	0	0	0	10.1728	5.48453	7.78807	3.8266	5.1938	2.7719	3.90066
Cortisone acetate	Y	CC(=O)OCC(=O)C1(CCC2C1(CC(=O)C3C2CCC4=CC(=O)CCC34C)C)O	13.4745	5	0	0	0	1	1	0	0	0	0	0	0	0	0	0	3	2	0	0	0	0	0	0	0	0	0	0	0	0	0	0	0	0	0	0	0	0	0	0	10.6843	10.003	10.003	8.67441	8.67441	7.13214	7.13214
Cyproterone acetate	Y	CC(=O)C1(CCC2C1(CCC3C2C=C(C4=CC(=O)C5CC5C34C)Cl)C)OC(=O)	12.6563	7	0	0	0	0	1	0	0	1	0	0	0	0	0	0	2	1	0	0	0	0	0	0	0	0	0	0	0	0	0	0	0	0	0	0	0	0	0	0	10.8449	10.0888	10.496	9.42968	9.75927	7.90029	8.30392
Danazol	Y	CC12CCC3C(C1CCC2(C#C)O)CCC4=CC5=C(CC34C)C=NO5	11.0756	6	0	0	0	0	0	0	0	0	0	0	0	0	0	0	0	0	0	0	0	0	0	0	0	0	0	0	0	0	0	0	0	0	0	0	0	0	0	0	9.75973	9.39405	9.39405	8.66548	8.66548	7.13648	7.13648
Dantrolene·Na	Y	C1C(=NC(=O)N1N=CC2=CC=C(O2)C3=CC=C(C=C3)[N+](=O)[O-])[O-].[Na+]	11.2586	0	0	0	0	0	0	1	0	0	0	1	0	0	0	0	0	0	0	0	0	0	0	1	1	1	0	0	0	0	0	0	0	0	0	0	0	0	0	0	6.47478	4.59633	4.59633	3.03996	3.03996	1.93709	1.93709
Deflazacort	Y	CC1=NC2(C(O1)CC3C2(CC(C4C3CCC5=CC(=O)C=CC45C)O)C)C(=O)COC(=O)	13.3968	7	0	0	0	0	2	0	0	0	0	0	0	0	0	0	2	1	0	0	0	0	0	0	0	0	0	0	0	0	0	0	0	0	0	0	0	0	0	0	11.1113	10.2815	10.2815	9.04473	9.04473	7.90841	7.90841
Dexamethasone	Y	CC1CC2C3CCC4=CC(=O)C=CC4(C3(C(CC2(C1(C(=O)CO)O)C)O)F)	16.4748	5	0	0	0	0	0	0	0	1	0	0	0	0	0	0	2	1	0	0	0	0	0	0	0	0	0	0	0	0	0	0	0	0	0	0	0	0	0	0	9.76434	9.15921	9.15921	8.16132	8.16132	6.87683	6.87683
Diacetamate	Y	CC(=O)NC1=CC=C(C=C1)OC(=O)	10.6253	0	0	0	0	0	1	0	0	0	0	0	0	0	0	0	0	0	0	0	0	0	0	0	0	0	0	0	0	0	0	0	0	0	0	0	0	0	0	0	3.70102	2.41964	2.41964	1.35888	1.35888	0.875655	0.875655
Diflorasone diacetate	Y	CC1CC2C3CC(C4=CC(=O)C=CC4(C3(C(CC2(C1(C(=O)COC(=O)C)OC(=O)C)C)O)F)C)F	17.2542	5	0	0	0	2	2	0	0	2	0	0	0	0	0	0	2	1	0	0	0	0	0	0	0	0	0	0	0	0	0	0	0	0	0	0	0	0	0	0	11.9734	11.0289	11.0289	9.29411	9.29411	7.89315	7.89315
Digitoxin	Y	CC1C(C(CC(O1)OC2C(OC(CC2O)OC3C(OC(CC3O)OC4CCC5(C(C4)CCC6C5CCC7(C6(CCC7C8=CC(=O)OC8)O)C)C)C)C)O)O	12.558	5	0	0	0	1	7	0	0	0	0	0	0	0	0	0	0	0	0	1	0	0	0	0	0	0	0	0	0	0	0	0	0	0	0	0	0	0	0	0	20.8393	18.7376	18.7376	15.8583	15.8583	12.7828	12.7828
Digoxin	Y	CC1C(C(CC(O1)OC2C(OC(CC2O)OC3C(OC(CC3O)OC4CCC5(C(C4)CCC6C5CC(C7(C6(CCC7C8=CC(=O)OC8)O)C)O)C)C)C)O)O	12.5684	5	0	0	0	1	7	0	0	0	0	0	0	0	0	0	0	0	0	1	0	0	0	0	0	0	0	0	0	0	0	0	0	0	0	0	0	0	0	0	20.9409	18.8156	18.8156	15.9516	15.9516	12.7623	12.7623
Diltiazem	Y	CC(=O)OC1C(SC2=CC=CC=C2N(C1=O)CCN(C)C)C3=CC=C(C=C3)O	13.4744	1	0	0	0	1	1	0	0	0	0	0	0	0	0	0	0	0	0	0	0	0	0	0	0	0	0	0	0	1	1	1	0	0	0	0	0	0	0	0	9.92466	6.92089	8.10429	4.47975	5.8522	3.10869	4.42716
Diphenylpyraline	Y	CN1CCC(CC1)OC(C2=CC=CC=C2)C3=CC=CC=C3	6.48519	0	0	0	0	0	1	0	0	0	0	0	0	0	0	0	0	0	0	0	0	0	0	0	0	0	0	0	0	0	0	0	0	0	1	0	0	0	0	0	7.76629	5.84012	5.84012	4.19877	4.19877	2.91868	2.91868
[(7R)-10-Oxo-8-azatricyclo[5.3.1.03,8]undecan-5-yl] 1H-indole-3-carboxylate	Y	C1C2CC3CC(CC1N3CC2=O)OC(=O)C4=CNC5=CC=CC=C54	12.6096	2	0	0	0	1	1	0	0	0	0	0	0	0	0	0	1	1	0	0	0	0	0	0	0	0	0	0	0	1	0	0	0	0	4	0	0	0	0	0	8.74362	7.36128	7.36128	5.99777	5.99777	4.87001	4.87001
Duloxetine	Y	CNCCC(C1=CC=CS1)OC2=CC=CC3=CC=CC=C32	6.34463	1	0	0	0	0	1	0	0	0	0	0	0	0	0	0	0	0	0	0	0	0	0	0	0	0	0	0	0	0	0	0	0	0	0	0	0	0	0	0	8.08649	4.99143	5.9707	3.53591	4.50026	2.46089	3.25004
Entacapone	Y	CCN(CC)C(=O)C(=CC1=CC(=C(C(=C1)O)O)[N+](=O)[O-])C#N	12.101	0	0	0	0	0	0	0	0	0	0	0	0	0	0	0	0	0	0	0	0	0	1	1	1	0	0	0	0	0	2	2	0	0	0	0	0	0	0	0	6.46603	4.31213	4.31213	3.00123	3.00123	1.83751	1.83751
Ergonovine maleate	Y	CC(CO)NC(=O)C1CN(C2CC3=CNC4=CC=CC(=C34)C2=C1)C.C(=CC(=O)O)C(=O)O	12.5259	2	0	0	0	0	0	0	0	0	0	0	0	0	0	0	0	0	0	0	0	0	0	0	0	0	0	0	0	0	0	0	0	0	0	0	0	0	0	0	10.2732	8.03206	8.03206	5.636	5.636	4.15268	4.15268
Estradiol	Y	CC12CCC3C(C1CCC2O)CCC4=C3C=CC(=C4)O	10.3725	5	0	0	0	0	0	0	0	0	0	0	0	0	0	0	0	0	0	0	0	0	0	0	0	0	0	0	0	0	1	1	0	0	0	0	0	0	0	0	8.09263	7.43627	7.43627	6.6601	6.6601	5.5412	5.5412
Ethacrynic acid	Y	CCC(=C)C(=O)C1=C(C(=C(C=C1)OCC(=O)O)Cl)Cl	11.9486	0	0	0	0	0	1	0	0	2	0	0	0	0	0	0	1	1	0	0	0	0	0	0	0	0	0	0	0	0	0	0	0	0	0	0	0	0	0	0	6.187	3.70787	4.4638	2.39054	3.2551	1.30908	1.77038
Profenamine	Y	CCN(CC)C(C)CN1C2=CC=CC=C2SC3=CC=CC=C31	2.52081	2	0	0	0	0	0	0	0	0	0	0	0	0	0	0	0	0	0	0	0	0	0	0	0	0	0	0	0	2	0	0	0	0	0	0	0	0	0	0	8.93335	5.71835	6.80213	4.41453	5.54479	3.20449	4.30024
Ethoxzolamide	Y	CCOC1=CC2=C(C=C1)N=C(S2)S(=O)(=O)N	11.1076	1	0	0	0	0	1	0	0	0	0	0	0	0	0	0	0	0	0	0	0	0	0	0	0	0	0	0	0	0	0	0	0	0	0	0	0	0	0	0	6.92938	3.08733	5.85311	1.89468	4.23249	1.26195	2.94694
Exemestane	Y	CC12CCC3C(C1CCC2=O)CC(=C)C4=CC(=O)C=CC34	12.3196	5	0	0	0	0	0	0	0	0	0	0	0	0	0	0	2	1	0	0	0	0	0	0	0	0	0	0	0	0	0	0	0	0	0	0	0	0	0	0	8.15725	7.54682	7.54682	6.67788	6.67788	5.54062	5.54062
Famciclovir	Y	CC(=O)OCC(CCN1C=NC2=CN=C(N=C21)N)COC(=O)	10.8886	1	0	0	0	1	2	0	0	0	0	0	1	0	0	0	0	0	0	0	0	0	0	0	0	0	0	0	0	0	0	0	0	0	0	0	0	0	0	0	6.71796	4.76186	4.76186	3.07743	3.07743	1.97931	1.97931
Famprofazone	Y	CC(C)C1=C(N(N(C1=O)C2=CC=CC=C2)C)CN(C)C(C)CC3=CC=CC=C3	13.2185	0	0	0	0	0	0	0	0	0	0	0	0	0	0	0	0	0	0	0	0	0	0	0	0	0	0	0	0	1	0	0	0	0	0	0	0	0	0	0	10.0012	7.94504	7.94504	5.52797	5.52797	3.79924	3.79924
Fenofibrate	Y	CC(C)OC(=O)C(C)(C)OC1=CC=C(C=C1)C(=O)C2=CC=C(C=C2)Cl	12.4256	0	0	0	0	1	2	0	0	1	0	0	0	0	0	0	1	0	0	0	0	0	0	0	0	0	0	0	0	0	0	0	0	0	0	0	0	0	0	0	8.3707	6.42683	6.86327	3.43024	3.68222	2.13456	2.26055
Fenspiride	Y	C1CN(CCC12CNC(=O)O2)CCC3=CC=CC=C3	11.1618	0	0	0	0	0	1	0	0	0	0	0	0	0	0	0	0	0	0	0	0	0	0	0	0	0	0	0	0	0	0	0	0	0	1	0	0	0	0	0	6.98951	5.50332	5.50332	4.19092	4.19092	2.89695	2.89695
Fludrocortisone acetate	Y	CC(=O)OCC(=O)C1(CCC2C1(CC(C3(C2CCC4=CC(=O)CCC43C)F)O)C)O	16.9353	5	0	0	0	1	1	0	0	1	0	0	0	0	0	0	2	1	0	0	0	0	0	0	0	0	0	0	0	0	0	0	0	0	0	0	0	0	0	0	10.8987	10.2275	10.2275	9.06151	9.06151	7.31965	7.31965
Fluoxetine	Y	CNCCC(C1=CC=CC=C1)OC2=CC=C(C=C2)C(F)(F)F	12.5645	0	0	0	0	0	1	0	0	3	0	0	0	0	0	0	0	0	0	0	0	0	0	0	0	0	0	0	0	0	0	0	0	0	0	0	0	0	0	0	7.0393	4.93154	4.93154	3.28787	3.28787	2.12351	2.12351
Flutamide	Y	CC(C)C(=O)NC1=CC(=C(C=C1)[N+](=O)[O-])C(F)(F)F	12.6676	0	0	0	0	0	0	0	0	3	0	0	0	0	0	0	0	0	0	0	0	0	0	1	1	0	0	0	0	0	0	0	0	0	0	0	0	0	0	0	5.29124	4.13075	4.13075	2.29057	2.29057	1.28665	1.28665
Galantamine	Y	CN1CCC23C=CC(CC2OC4=C(C=CC(=C34)C1)OC)O	9.97287	0	0	0	0	0	2	0	0	0	0	0	0	0	0	0	0	0	0	0	1	0	0	0	0	0	0	0	0	0	0	0	0	0	0	0	0	0	0	0	7.56837	6.42788	6.42788	5.1467	5.1467	4.07732	4.07732
Gliclazide	Y	CC1=CC=C(C=C1)S(=O)(=O)NC(=O)NN2CC3CCCC3C2	12.1332	1	0	0	0	0	0	0	0	0	1	0	0	0	0	0	0	0	0	0	0	0	0	0	0	0	0	0	0	0	0	0	0	0	0	0	0	0	0	0	9.07263	6.21552	7.89793	4.54429	5.89118	3.39114	4.29309
Hydrocortisone	Y	CC12CCC(=O)C=C1CCC3C2C(CC4(C3CCC4(C(=O)CO)O)C)O	12.3616	5	0	0	0	0	0	0	0	0	0	0	0	0	0	0	2	1	0	0	0	0	0	0	0	0	0	0	0	0	0	0	0	0	0	0	0	0	0	0	9.95705	9.55734	9.55734	8.65327	8.65327	7.28102	7.28102
Idebenone	Y	CC1=C(C(=O)C(=C(C1=O)OC)OC)CCCCCCCCCCO	12.4551	0	0	0	0	0	2	0	0	0	0	0	0	0	0	0	2	2	0	0	2	0	0	0	0	0	0	0	0	0	0	0	0	0	0	0	0	0	0	0	8.80277	6.13033	6.13033	4.42917	4.42917	2.96697	2.96697
Iloperidone	Y	CC(=O)C1=CC(=C(C=C1)OCCCN2CCC(CC2)C3=NOC4=C3C=CC(=C4)F)O	13.335	1	0	0	0	0	1	0	0	1	0	0	0	0	0	0	1	1	0	0	0	0	0	0	0	0	0	0	0	0	1	1	0	0	1	0	0	0	0	0	10.2497	7.76492	7.76492	5.67794	5.67794	3.98399	3.98399
Irsogladine maleate	Y	C1=CC(=C(C=C1Cl)C2=NC(=NC(=N2)N)N)Cl.C(=CC(=O)O)C(=O)O	9.55361	0	0	0	0	0	0	0	0	2	0	0	0	0	0	0	0	0	0	0	0	0	0	0	0	0	0	0	0	0	0	0	0	0	0	0	0	0	0	0	6.80706	4.00939	4.85303	2.2078	2.77249	1.34125	1.71542
Levamisole	Y	C1CSC2=NC(CN21)C3=CC=CC=C3	4.72583	1	0	0	0	0	0	0	0	0	0	0	0	0	0	0	0	0	0	0	0	0	0	0	0	0	0	0	0	0	0	0	0	0	0	0	0	0	0	0	5.92387	3.63263	4.6947	2.70683	3.71534	1.96037	3.0048
Levonorgestrel	Y	CCC12CCC3C(C1CCC2(C#C)O)CCC4=CC(=O)CCC34	11.7503	5	0	0	0	0	0	0	0	0	0	0	0	0	0	0	1	0	0	0	0	0	0	0	0	0	0	0	0	0	0	0	0	0	0	0	0	0	0	0	9.47897	8.39527	8.39527	8.01839	8.01839	6.96031	6.96031
Linagliptin	Y	CC#CCN1C2=C(N=C1N3CCCC(C3)N)N(C(=O)N(C2=O)CC4=NC5=CC=CC=C5C(=N4)C)	13.5818	2	0	0	0	0	0	0	0	0	0	0	1	0	0	0	0	0	0	0	0	0	0	0	0	0	0	0	0	1	0	0	0	0	1	0	0	0	0	0	11.3171	8.53411	8.53411	6.15994	6.15994	4.52547	4.52547
Lofexidine	Y	CC(C1=NCCN1)OC2=C(C=CC=C2Cl)Cl	6.01056	0	0	0	0	0	1	0	0	2	0	0	0	0	0	0	0	0	0	0	0	0	0	0	0	0	0	0	0	1	0	0	0	0	0	0	0	0	0	0	5.82715	3.5046	4.319	2.2987	2.89396	1.51622	2.00275
Lorazepam	Y	C1=CC=C(C(=C1)C2=NC(C(=O)NC3=C2C=C(C=C3)Cl)O)Cl	11.7894	1	0	0	0	0	0	0	0	2	0	0	0	0	0	0	0	0	0	0	0	0	0	0	0	0	0	0	0	0	0	0	0	0	0	0	0	0	0	0	6.93208	4.51038	5.35401	3.10947	3.67416	2.13701	2.53435
Lovastatin	Y	CCC(C)C(=O)OC1CC(C=C2C1C(C(C=C2)C)CCC3CC(CC(=O)O3)O)	12.4374	1	0	0	0	2	2	0	0	0	0	0	0	0	0	0	0	0	0	1	0	0	0	0	0	0	0	0	0	0	0	0	0	0	0	0	0	0	0	0	10.8488	8.75685	8.75685	6.68514	6.68514	4.80238	4.80238
Mebhydrolin naphthalenesulfonate	Y	CN1CCC2=C(C1)C3=CC=CC=C3N2CC4=CC=CC=C4.C1=CC2=C(C=CC=C2S(=O)(=O)O)C(=C1)S(=O)(=O)O	11.1514	4	0	0	0	0	0	0	0	0	0	0	0	0	0	0	0	0	0	0	0	0	0	0	0	0	0	0	0	1	0	0	0	0	0	0	0	0	0	0	15.2	9.55947	12.3394	6.93389	8.7575	5.18475	6.59763
Medroxyprogesterone acetate	Y	CC1CC2C(CCC3(C2CCC3(C(=O)C)OC(=O)C)C)C4(C1=CC(=O)CC4)C	12.7913	5	0	0	0	1	1	0	0	0	0	0	0	0	0	0	2	1	0	0	0	0	0	0	0	0	0	0	0	0	0	0	0	0	0	0	0	0	0	0	11.0052	10.4687	10.4687	9.28503	9.28503	8.0462	8.0462
Megestrol acetate	Y	CC1=CC2C(CCC3(C2CCC3(C(=O)C)OC(=O)C)C)C4(C1=CC(=O)CC4)C	12.7759	5	0	0	0	1	1	0	0	0	0	0	0	0	0	0	2	1	0	0	0	0	0	0	0	0	0	0	0	0	0	0	0	0	0	0	0	0	0	0	10.6947	10.0535	10.0535	8.83592	8.83592	7.47714	7.47714
Melphalan	Y	C1=CC(=CC=C1CC(C(=O)O)N)N(CCCl)CCCl	10.6866	0	0	0	0	0	0	0	0	2	0	0	0	0	0	0	0	0	0	0	0	0	0	0	0	0	0	0	0	0	0	0	0	0	0	0	0	0	0	0	7.09254	4.18031	4.93624	2.78317	3.12123	1.75813	2.16621
Methsuximide	Y	CC1(CC(=O)N(C1=O)C)C2=CC=CC=C2	11.943	0	0	0	0	0	0	0	0	0	0	0	0	1	0	0	0	0	0	0	0	0	0	0	0	0	0	0	0	0	0	0	0	0	0	0	0	0	0	0	4.92047	4.13282	4.13282	3.06647	3.06647	2.01159	2.01159
Methylphenidate	Y	COC(=O)C(C1CCCCN1)C2=CC=CC=C2	11.9495	0	0	0	0	1	1	0	0	0	0	0	0	0	0	0	0	0	0	0	1	0	0	0	0	0	0	0	0	0	0	0	0	0	1	0	0	0	0	0	6.18834	4.46791	4.46791	3.36461	3.36461	2.48329	2.48329
Methylprednisolone	Y	CC1CC2C3CCC(C3(CC(C2C4(C1=CC(=O)C=C4)C)O)C)(C(=O)CO)O	12.4147	5	0	0	0	0	0	0	0	0	0	0	0	0	0	0	2	1	0	0	0	0	0	0	0	0	0	0	0	0	0	0	0	0	0	0	0	0	0	0	10.0813	9.72013	9.72013	8.57371	8.57371	7.34328	7.34328
Methysergide maleate	Y	CCC(CO)NC(=O)C1CN(C2CC3=CN(C4=CC=CC(=C34)C2=C1)C)C.C(=CC(=O)O)C(=O)O	12.7409	2	0	0	0	0	0	0	0	0	0	0	0	0	0	0	0	0	0	0	0	0	0	0	0	0	0	0	0	0	0	0	0	0	0	0	0	0	0	0	11.2015	8.65908	8.65908	6.33863	6.33863	4.61974	4.61974
Methiothepin maleate	Y	CN1CCN(CC1)C2CC3=CC=CC=C3SC4=C2C=C(C=C4)SC.C(=CC(=O)O)C(=O)O	9.55361	2	0	0	0	0	0	0	0	0	0	0	0	0	0	0	0	0	0	0	0	0	0	0	0	0	0	0	0	0	0	0	0	0	0	1	0	0	0	0	12.4142	7.68252	9.64595	5.52887	7.46409	3.81759	5.38143
Metronidazole	Y	CC1=NC=C(N1CCO)[N+](=O)[O-]	10.373	0	0	0	0	0	0	0	0	0	0	0	1	0	0	0	0	0	0	0	0	0	0	1	0	0	0	0	0	0	0	0	0	0	0	0	0	0	0	0	3.43891	2.29597	2.29597	1.5447	1.5447	0.978368	0.978368
Mevastatin	Y	CCC(C)C(=O)OC1CCC=C2C1C(C(C=C2)C)CCC3CC(CC(=O)O3)O	12.4374	1	0	0	0	2	2	0	0	0	0	0	0	0	0	0	0	0	0	1	0	0	0	0	0	0	0	0	0	0	0	0	0	0	0	0	0	0	0	0	10.8488	8.75685	8.75685	6.68514	6.68514	4.80238	4.80238
Misoprostol	Y	CCCCC(C)(CC=CC1C(CC(=O)C1CCCCCCC(=O)OC)O)O	12.2401	0	0	0	0	1	1	0	0	0	0	0	0	0	0	0	1	1	0	0	1	0	0	0	0	0	0	0	0	0	0	0	0	0	0	0	0	0	0	0	10.4705	8.18342	8.18342	5.59132	5.59132	3.82015	3.82015
Mycophenolate mofetil	Y	CC1=C2COC(=O)C2=C(C(=C1OC)CC=C(C)CCC(=O)OCCN3CCOCC3)O	12.0226	1	0	0	0	2	4	0	0	0	0	0	0	0	0	0	0	0	0	1	1	1	0	0	0	0	0	0	0	0	1	1	0	0	0	0	0	0	0	0	10.617	7.84418	7.84418	5.8	5.8	3.89118	3.89118
Nabumetone	Y	CCN(CC)CCOC(=O)C(CC1CCCO1)CC2=CC=CC3=CC=CC=C32.C(=O)(C(=O)O)O	12.9333	1	0	0	0	1	2	0	0	0	0	0	0	0	0	0	0	0	0	0	0	0	0	0	0	0	0	0	0	0	0	0	0	0	0	0	0	0	0	0	11.7862	8.21474	8.21474	5.9802	5.9802	4.07943	4.07943
Nafronyl oxalate	Y	C=CCN1CCC23C4C(=O)CCC2(C1CC5=C3C(=C(C=C5)O)O4)O	12.6333	0	0	0	0	0	1	0	0	0	0	0	0	0	0	0	1	1	0	0	0	0	0	0	0	0	0	0	0	0	1	1	0	0	1	0	0	0	0	0	8.64749	7.56128	7.56128	6.73236	6.73236	5.79733	5.79733
Naftopidil	Y	CC(C1=CC2=C(C=C1)C=C(C=C2)OC)C(=O)O	10.9162	1	0	0	0	0	1	0	0	0	0	0	0	0	0	0	0	0	0	0	1	0	0	0	0	0	0	0	0	0	0	0	0	0	0	0	0	0	0	0	5.42087	4.03244	4.03244	2.94189	2.94189	1.78119	1.78119
Naloxone	Y	CC(C1=CC2=C(C=C1)C=C(C=C2)OC)C(=O)O	10.9162	1	0	0	0	0	1	0	0	0	0	0	0	0	0	0	0	0	0	0	1	0	0	0	0	0	0	0	0	0	0	0	0	0	0	0	0	0	0	0	5.42087	4.03244	4.03244	2.94189	2.94189	1.78119	1.78119
Neostigmine bromide	Y	CN(C)C(=O)OC1=CC=CC(=C1)[N+](C)(C)C.[Br-]	11.3718	0	0	0	0	0	1	0	0	1	0	0	0	0	0	0	0	0	0	0	0	0	0	0	0	0	0	0	0	0	0	0	0	0	0	0	0	0	0	1	5.11702	4.77221	4.77221	2.16253	2.16253	1.15636	1.15636
Nicardipine·HCl	Y	CC1=C(C(C(=C(N1)C)C(=O)OCCN(C)CC2=CC=CC=C2)C3=CC(=CC=C3)[N+](=O)[O-])C(=O)OC.Cl	13.2668	0	0	1	0	2	2	0	0	1	0	0	0	0	0	0	0	0	0	0	1	0	0	1	1	1	0	0	0	0	0	0	0	0	0	0	0	0	0	0	11.1335	8.33834	8.33834	5.80143	5.80143	4.14245	4.14245
Nicergoline	Y	CN1CC(CC2(C1CC3=CN(C4=CC=CC2=C34)C)OC)COC(=O)C5=CC(=CN=C5)Br	12.5427	2	0	0	0	1	2	0	0	1	0	0	0	0	0	0	0	0	0	0	1	0	0	0	0	0	0	0	0	0	0	0	0	0	1	0	0	0	1	0	11.3245	8.7785	9.69417	6.92562	7.35929	5.62653	5.99137
Nilutamide	Y	CC1(C(=O)N(C(=O)N1)C2=CC(=C(C=C2)[N+](=O)[O-])C(F)(F)F)	12.8382	0	0	0	0	0	0	0	0	3	0	0	0	1	0	0	0	0	0	0	0	0	0	1	1	0	0	0	0	0	0	0	0	0	0	0	0	0	0	0	5.6275	4.30115	4.30115	2.87432	2.87432	1.8991	1.8991
Nimodipine	Y	CC1=C(C(C(=C(N1)C)C(=O)OC(C)C)C2=CC(=CC=C2)[N+](=O)[O-])C(=O)OCCO	12.8417	0	0	1	0	2	2	0	0	0	0	0	0	0	0	0	0	0	0	0	0	0	0	1	1	1	0	0	0	0	0	0	0	0	0	0	0	0	0	0	9.08795	6.80105	6.80105	4.28174	4.28174	3.18006	3.18006
Nitisinone	Y	C1CC(=O)C(C(=O)C1)C(=O)C2=C(C=C(C=C2)C(F)(F)F)[N+](=O)[O-]	12.6271	0	0	0	0	0	0	0	0	3	0	0	0	0	0	0	3	3	0	0	0	0	0	1	1	0	0	0	0	0	0	0	0	0	0	0	0	0	0	0	6.57924	5.07024	5.07024	3.53971	3.53971	2.4204	2.4204
Nitrendipine	Y	CCOC(=O)C1=C(NC(=C(C1C2=CC(=CC=C2)[N+](=O)[O-])C(=O)OC)C)	12.3247	0	0	1	0	2	2	0	0	0	0	0	0	0	0	0	0	0	0	0	1	0	0	1	1	1	0	0	0	0	0	0	0	0	0	0	0	0	0	0	7.57402	5.27985	5.27985	3.77867	3.77867	2.65535	2.65535
Nitrofurantoin	Y	C1C(=O)NC(=O)N1N=CC2=CC=C(O2)[N+](=O)[O-]	11.0608	0	0	0	0	0	0	1	0	0	0	1	0	1	0	0	0	0	0	0	0	0	0	1	0	0	0	0	0	0	0	0	0	0	0	0	0	0	0	0	4.4562	3.08866	3.08866	1.89106	1.89106	1.16073	1.16073
Nizatidine	Y	CNC(=C[N+](=O)[O-])NCCSCC1=CSC(=N1)CN(C)C	10.3546	0	0	0	0	0	0	0	0	0	0	0	0	0	0	0	0	0	0	0	0	0	0	1	0	0	0	0	0	0	0	0	0	0	0	0	0	0	0	0	8.47076	4.52786	6.57568	2.36644	4.24152	1.49695	3.26102
Norethindrone acetate	Y	CC(=O)OC1(CCC2C1(CCC3C2CCC4=CC(=O)CCC34)C)C#C	11.7913	5	0	0	0	1	1	0	0	0	0	0	0	0	0	0	1	0	0	0	0	0	0	0	0	0	0	0	0	0	0	0	0	0	0	0	0	0	0	0	9.80708	8.86342	8.86342	7.97079	7.97079	6.85861	6.85861
Norgestimate	Y	CC1C=CC=CCCC=CC=CC=CC=CC(CC2C(C(CC(O2)(CC(C(CCC(CC(CC(CC(=O)OC(C(C1O)C)C)O)O)O)O)O)O)O)C(=O)O)OC3C(C(C(C(O3)C)O)N)O	12.6209	2	0	0	0	1	4	0	0	0	0	0	0	0	0	0	0	0	0	1	0	0	0	0	0	0	0	0	0	0	0	0	0	0	0	0	0	0	0	0	22.6343	17.8466	17.8466	12.2428	12.2428	8.11227	8.11227
Noscapine	Y	CC1COC2=C3N1C=C(C(=O)C3=CC(=C2N4CCN(CC4)C)F)C(=O)O	14.9837	0	0	0	0	0	1	0	0	1	0	0	0	0	0	0	0	0	0	0	0	0	0	0	0	0	0	0	0	0	0	0	0	0	0	1	0	0	1	0	8.591	6.96696	6.96696	5.19184	5.19184	3.68877	3.68877
Olmesartan medoxomil	Y	CCCC1=NC(=C(N1CC2=CC=C(C=C2)C3=CC=CC=C3C4=NNN=N4)C(=O)OCC5=C(OC(=O)O5)C)C(C)(C)O	13.4573	0	0	0	0	1	1	0	0	0	0	0	1	0	0	0	0	0	0	0	0	0	0	0	0	0	0	0	0	0	0	0	0	0	0	0	0	0	0	0	13.1627	10.1079	10.1079	6.58205	6.58205	4.60123	4.60123
Olsalazine	Y	C1=CC(=C(C=C1N=NC2=CC(=C(C=C2)O)C(=O)O)C(=O)O)O	10.88	0	0	0	0	0	0	0	0	0	0	0	0	0	0	0	0	0	0	0	0	0	0	0	0	0	0	0	0	0	2	0	0	0	0	0	0	0	0	0	5.92596	4.21321	4.21321	2.70203	2.70203	1.63053	1.63053
Orphenadrine citrate	Y	CC1=CC=CC=C1C(C2=CC=CC=C2)OCCN(C)C.C(C(=O)O)C(CC(=O)O)(C(=O)O)O	10.3156	0	0	0	0	0	1	0	0	0	0	0	0	0	0	0	0	0	0	0	0	0	0	0	0	0	0	0	0	0	0	0	0	0	0	0	0	0	0	0	10.2214	7.79915	7.79915	4.68171	4.68171	2.94157	2.94157
Oxazepam	Y	C1=CC=C(C=C1)C2=NC(C(=O)NC3=C2C=C(C=C3)Cl)O	11.7374	1	0	0	0	0	0	0	0	1	0	0	0	0	0	0	0	0	0	0	0	0	0	0	0	0	0	0	0	0	0	0	0	0	0	0	0	0	0	0	6.44847	4.39656	4.83299	3.02772	3.26282	2.09519	2.26729
Paclitaxel	Y	CC1=C2C(C(=O)C3(C(CC4C(C3C(C(C2(C)C)(CC1OC(=O)C(C(C5=CC=CC=C5)NC(=O)C6=CC=CC=C6)O)O)OC(=O)C7=CC=CC=C7)(CO4)OC(=O)C)O)C)OC(=O)	15.3316	5	0	0	0	3	5	0	0	0	0	0	0	0	0	0	1	1	0	0	0	0	0	0	0	0	0	0	0	0	0	0	0	0	0	0	0	0	0	0	20.036	16.9769	16.9769	13.3877	13.3877	10.0895	10.0895
Paliperidone	Y	CC1=C(C(=O)N2CCCC(C2=N1)O)CCN3CCC(CC3)C4=NOC5=C4C=CC(=C5)F	13.3982	2	0	0	0	0	0	0	0	1	0	0	0	0	0	0	0	0	0	0	0	0	0	0	0	0	0	0	0	0	0	0	0	0	1	0	0	0	0	0	11.0646	8.72299	8.72299	6.77043	6.77043	4.97674	4.97674
Pantoprazole	Y	COC1=C(C(=NC=C1)CS(=O)C2=NC3=C(N2)C=C(C=C3)OC(F)F)O	12.4724	1	0	0	0	0	2	0	0	2	0	0	1	0	0	0	0	0	0	0	1	0	0	0	0	0	0	0	0	0	0	0	0	0	0	0	0	0	1	0	8.33325	4.89779	6.26421	3.32319	4.48347	2.18943	3.20971
Papaverine	Y	COC1=C(C=C(C=C1)CC2=NC=CC3=CC(=C(C=C32)OC)OC)O	9.95117	1	0	0	0	0	3	0	0	0	0	0	0	0	0	0	0	0	0	0	3	0	0	0	0	0	0	0	0	0	1	1	0	0	0	0	0	0	1	0	7.51438	5.36895	5.36895	3.96591	3.96591	2.73934	2.73934
Penbutolol sulfate	Y	CC(C)(C)NCC(COC1=CC=CC=C1C2CCCC2)O.CC(C)(C)NCC(COC1=CC=CC=C1C2CCCC2)O.OS(=O)(=O)O	10.0426	0	0	0	0	0	2	0	0	0	0	0	0	0	0	0	0	0	0	0	0	0	0	0	0	0	0	0	0	2	0	0	0	0	0	0	0	0	0	0	18.3026	14.6777	15.5734	8.0265	8.0265	5.70992	5.70992
Pergolide mesylate	Y	CCCN1CC(CC2C1CC3=CNC4=CC=CC2=C34)CSC.CS(=O)(=O)O	9.1875	2	0	0	0	0	0	0	0	0	0	0	0	0	0	0	0	0	0	0	0	0	0	0	0	0	0	0	0	0	0	0	0	0	1	0	0	0	0	0	12.7992	7.7467	10.1234	5.57487	6.37961	4.79978	5.51267
Periciazine	Y	C1CN(CCC1O)CCCN2C3=CC=CC=C3SC4=C2C=C(C=C4)C#N	9.66051	2	0	0	0	0	0	0	0	0	0	0	0	0	0	0	0	0	0	0	0	0	1	0	0	0	0	0	0	1	0	0	0	0	1	0	0	0	0	0	10.0506	6.9421	8.02588	5.16796	6.29823	3.73513	4.81123
Phenazopyridine	Y	C1=CC=C(C=C1)N=NC2=C(N=C(C=C2)N)N	5.64068	0	0	0	0	0	0	0	0	0	0	0	0	0	0	0	0	0	0	0	0	0	0	0	0	0	0	0	0	0	0	0	0	0	0	0	0	0	1	0	4.74314	3.17603	3.17603	1.95335	1.95335	1.17415	1.17415
Pidotimod	Y	C1CC(=O)NC1C(=O)N2CSCC2C(=O)O	11.9425	0	0	0	0	0	0	0	0	0	0	0	0	0	0	0	0	0	0	0	0	0	0	0	0	0	0	0	0	0	0	0	0	0	0	0	0	0	0	0	6.15214	3.82073	4.82051	2.74384	3.75603	1.86392	3.01899
Pranoprofen	Y	CC(C1=CC2=C(C=C1)OC3=C(C2)C=CC=N3)C(=O)O	11.0249	2	0	0	0	0	1	0	0	0	0	0	0	0	0	0	0	0	0	0	0	0	0	0	0	0	0	0	0	0	0	0	0	0	0	0	0	0	1	0	6.12297	4.6736	4.6736	3.39247	3.39247	2.20889	2.20889
Prasugrel	Y	CC(=O)OC1=CC2=C(S1)CCN(C2)C(C3=CC=CC=C3F)C(=O)C4CC4	14.448	1	0	0	0	1	1	0	0	1	0	0	0	0	0	0	1	1	0	0	0	0	0	0	0	0	0	0	0	0	0	0	0	0	0	0	0	0	0	0	9.66521	6.92866	8.02795	4.93204	6.04712	3.55781	4.60879
Prednisone	Y	CC12CC(=O)C3C(C1CCC2(C(=O)CO)O)CCC4=CC(=O)C=CC34	13.0805	5	0	0	0	0	0	0	0	0	0	0	0	0	0	0	3	2	0	0	0	0	0	0	0	0	0	0	0	0	0	0	0	0	0	0	0	0	0	0	9.13519	8.38212	8.38212	7.45343	7.45343	6.21565	6.21565
Probenecid	Y	CCCN(CCC)S(=O)(=O)C1=CC=C(C=C1)C(=O)O	12.3719	0	0	0	0	0	0	0	0	0	0	0	0	0	0	0	0	0	0	0	0	0	0	0	0	0	0	0	0	0	0	0	0	0	0	0	0	0	0	0	7.70586	4.23362	6.17155	2.68506	4.59793	1.76952	3.39355
Procarbazine	Y	CC(C)NC(=O)C1=CC=C(C=C1)CNN	11.5728	0	0	0	0	0	0	0	0	0	1	0	0	0	0	0	0	0	0	0	0	0	0	0	0	0	0	0	0	0	0	0	0	0	0	0	0	0	0	0	4.96465	3.70599	3.70599	1.94208	1.94208	1.23734	1.23734
Progesterone	Y	CC(=O)C1CCC2C1(CCC3C2CCC4=CC(=O)CCC34C)	11.9415	5	0	0	0	0	0	0	0	0	0	0	0	0	0	0	2	1	0	0	0	0	0	0	0	0	0	0	0	0	0	0	0	0	0	0	0	0	0	0	9.24818	8.56193	8.56193	7.80262	7.80262	6.71914	6.71914
Racecadotril	Y	CC(=O)SCC(CC1=CC=CC=C1)C(=O)NCC(=O)OCC2=CC=CC=C2	12.4953	0	0	0	0	1	1	0	0	0	0	0	0	0	0	0	0	0	0	0	0	0	0	0	0	0	0	0	0	0	0	0	0	0	0	0	0	0	0	0	9.67432	6.05332	7.25024	3.8331	4.80866	2.43658	3.1417
Ranitidine	Y	CNC(=C[N+](=O)[O-])NCCSCC1=CC=C(O1)CN(C)	10.3245	0	0	0	0	0	0	1	0	0	0	0	0	0	0	0	0	0	0	0	0	0	0	1	0	0	0	0	0	0	0	0	0	0	0	0	0	0	0	0	7.37722	3.95584	5.06101	2.37833	3.35977	1.50376	2.25083
Rebamipide	Y	C1=CC=C2C(=C1)C(=CC(=O)N2)CC(C(=O)O)NC(=O)C3=CC=C(C=C3)Cl	12.3061	1	0	0	0	0	0	0	0	1	0	0	0	0	0	0	0	0	0	0	0	0	0	0	0	0	0	0	0	1	0	0	0	0	0	0	0	0	1	0	8.21815	5.77971	6.21615	3.97008	4.22206	2.70866	2.83465
Rifabutin	Y	CC1C=CC=C(C(=O)N=C2C(=C3C(=C4C2=NC5(N4)CCN(CC5)CC(C)C)C6=C(C(=C3O)C)OC(C6=O)(OC=CC(C(C(C(C(C(C1O)C)O)C)OC(=O)C)C)OC)C)O)	14.6795	4	0	0	0	1	4	0	0	0	0	0	0	0	0	0	1	1	0	0	1	0	0	0	0	0	0	0	0	0	2	2	0	0	1	0	0	0	0	0	20.8024	17.5207	17.5207	12.5897	12.5897	9.12686	9.12686
Rifampin (Rifampicin)	Y	CC1C=CC=C(C(=O)NC2=C(C(=C3C(=C2O)C(=C(C4=C3C(=O)C(O4)(OC=CC(C(C(C(C(C(C1O)C)O)C)OC(=O)C)C)OC)C)C)O)O)C=NN5CCN(CC5)C)C	14.4256	14	0	0	0	1	4	0	0	0	0	1	0	0	0	0	1	1	0	0	1	0	0	0	0	0	0	0	0	0	3	3	0	0	0	1	0	0	0	0	19.7885	16.1191	16.1191	11.8631	11.8631	7.9233	7.9233
Risperidone	Y	CC1=C(C(=O)N2CCCCC2=N1)CCN3CCC(CC3)C4=NOC5=C4C=CC(=C5)F	13.3915	2	0	0	0	0	0	0	0	1	0	0	0	0	0	0	0	0	0	0	0	0	0	0	0	0	0	0	0	0	0	0	0	0	1	0	0	0	0	0	10.9631	8.5801	8.5801	6.69474	6.69474	4.94383	4.94383
Rizatriptan benzoate	Y	CN(C)CCC1=CNC2=C1C=C(C=C2)CN3C=NC=N3.C1=CC=C(C=C1)C(=O)O	10.2009	1	0	0	0	0	0	0	0	0	0	0	0	0	0	0	0	0	0	0	0	0	0	0	0	0	0	0	0	0	0	0	0	0	0	0	0	0	0	0	9.37058	7.01136	7.01136	4.49208	4.49208	2.95697	2.95697
Roxatidine acetate	Y	CC(=O)OCC(=O)NCCCOC1=CC=CC(=C1)CN2CCCCC2	11.3807	0	0	0	0	1	2	0	0	0	0	0	0	0	0	0	0	0	0	0	0	0	0	0	0	0	0	0	0	0	0	0	0	0	1	0	0	0	0	0	8.97456	6.31644	6.31644	4.07185	4.07185	2.81755	2.81755
Spironolactone	Y	CC(=O)SC1CC2=CC(=O)CCC2(C3C1C4CCC5(C4(CC3)C)CCC(=O)O5)	12.0827	6	0	0	0	1	1	0	0	0	0	0	0	0	0	0	1	0	0	0	0	0	0	0	0	0	0	0	0	0	0	0	0	0	0	0	0	0	0	0	11.8324	9.99362	11.4097	8.94131	10.0569	7.79507	9.04584
Sulfamethoxazole	Y	CC1=CC(=NO1)NS(=O)(=O)C2=CC=C(C=C2)N	11.8885	0	0	0	0	0	0	0	0	0	0	0	0	0	0	0	0	0	0	0	0	0	0	0	0	0	0	0	0	0	0	0	0	0	0	0	0	0	0	0	6.27244	3.49734	5.17974	2.0573	3.42793	1.25808	2.24184
Sulfasalazine	Y	C1=CC=NC(=C1)NS(=O)(=O)C2=CC=C(C=C2)N=NC3=CC(=C(C=C3)O)C(=O)O	12.341	0	0	0	0	0	0	0	0	0	0	0	0	0	0	0	0	0	0	0	0	0	0	0	0	0	0	0	0	0	1	0	0	0	0	0	0	0	1	0	9.35318	5.52098	7.20338	3.54233	4.91297	2.18468	3.19299
Sulfinpyrazone	Y	C1=CC=C(C=C1)N2C(=O)C(C(=O)N2C3=CC=CC=C3)CCS(=O)C4=CC=CC=C4	13.2136	0	0	0	0	0	0	0	0	0	1	0	0	0	0	0	0	0	0	0	0	0	0	0	0	0	0	0	0	2	0	0	0	0	0	0	0	0	0	0	10.6987	6.67514	8.24584	4.81324	6.21768	3.38375	4.52993
Sulindac	Y	CC1=C(C2=C(C1=CC3=CC=C(C=C3)S(=O)C)C=CC(=C2)F)CC(=O)O	13.6555	1	0	0	0	0	0	0	0	1	0	0	0	0	0	0	0	0	0	0	0	0	0	0	0	0	0	0	0	0	0	0	0	0	0	0	0	0	0	0	9.29769	5.94515	7.3248	4.30461	5.24063	3.05497	3.57433
Sulpiride	Y	CCN1CCCC1CNC(=O)C2=C(C=CC(=C2)S(=O)(=O)N)O	12.1711	0	0	0	0	0	0	0	0	0	0	0	0	0	0	0	0	0	0	0	0	0	0	0	0	0	0	0	0	0	1	1	0	0	0	0	0	0	0	0	8.75306	5.35863	6.92005	3.94467	4.85567	2.72236	3.2622
Tacrolimus	Y	CC1CC(C2C(CC(C(O2)(C(=O)C(=O)N3CCCCC3C(=O)OC(C(C(CC(=O)C(C=C(C1)C)CC=C)O)C)C(=CC4CCC(C(C4)OC)O)C)O)C)OC)O	14.2497	3	0	0	0	1	4	0	0	0	0	0	0	0	0	0	2	2	0	1	2	0	0	0	0	0	0	0	0	0	0	0	0	0	1	0	0	0	0	0	20.5003	17.065	17.065	12.593	12.593	9.22112	9.22112
Tenatoprazole	Y	CC1=CN=C(C(=C1OC)C)CS(=O)C2=NC3=C(N2)C=CC(=N3)O	12.5517	1	0	0	0	0	1	0	0	0	0	0	1	0	0	0	0	0	0	0	1	0	0	0	0	0	0	0	0	0	0	0	0	0	0	0	0	0	2	0	8.24352	5.11859	6.485	3.54272	4.703	2.3775	3.46568
Thiothixene	Y	CN1CCN(CC1)CCC=C2C3=CC=CC=C3SC4=C2C=C(C=C4)S(=O)(=O)N(C)	12.338	2	0	0	0	0	0	0	0	0	0	0	0	0	0	0	0	0	0	0	0	0	0	0	0	0	0	0	0	0	0	0	0	0	0	1	0	0	0	0	12.2401	7.51514	10.4854	5.60706	8.17087	3.81813	5.66044
Tinidazole	Y	CCS(=O)(=O)CCN1C(=NC=C1[N+](=O)[O-])	11.1721	0	0	0	0	0	0	0	0	0	0	0	1	0	0	0	0	0	0	0	0	0	0	1	0	0	0	0	0	0	0	0	0	0	0	0	0	0	0	0	6.13102	2.93871	5.41145	1.9604	3.64464	1.01986	1.7834
Tolcapone	Y	CC1=CC=C(C=C1)C(=O)C2=CC(=C(C(=C2)O)O)[N+](=O)[O-]	12.1806	0	0	0	0	0	0	0	0	0	0	0	0	0	0	0	1	0	0	0	0	0	0	1	1	0	0	0	0	0	2	2	0	0	0	0	0	0	0	0	5.71616	4.31536	4.31536	2.84232	2.84232	1.74606	1.74606
Tranilast	Y	COC1=C(C=C(C=C1)C=CC(=O)NC2=CC=CC=C2C(=O)O)O	11.8906	0	0	0	0	0	1	0	0	0	0	0	0	0	0	0	0	0	0	0	1	0	0	0	0	0	0	0	0	1	1	1	0	0	0	0	0	0	0	0	6.6939	4.60461	4.60461	3.04541	3.04541	1.9356	1.9356
Trimebutine maleate	Y	CCC(COC(=O)C1=CC(=C(C(=C1)OC)OC)OC)(C2=CC=CC=C2)N(C)C.C(=CC(=O)O)C(=O)O	12.8045	0	0	0	0	1	4	0	0	0	0	0	0	0	0	0	0	0	0	0	3	0	0	0	0	0	0	0	0	0	0	0	0	0	0	0	0	0	0	0	10.8978	7.64555	7.64555	5.46305	5.46305	3.45122	3.45122
Trimetazidine dihydrochloride	Y	COC1=C(C(=C(C=C1)CN2CCNCC2)OC)OC.Cl.Cl	5.50411	0	0	0	0	0	3	0	0	2	0	0	0	0	0	0	0	0	0	0	3	0	0	0	0	0	0	0	0	0	0	0	0	0	0	1	0	0	0	0	6.50714	4.51959	4.51959	3.38929	3.38929	2.39787	2.39787
Ursodeoxycholic acid	Y	CC(CCC(=O)O)C1CCC2C1(CCC3C2C(CC4C3(CCC(C4)O)C)O)	11.1327	5	0	0	0	0	0	0	0	0	0	0	0	0	0	0	0	0	0	0	0	0	0	0	0	0	0	0	0	0	0	0	0	0	0	0	0	0	0	0	11.3884	10.6738	10.6738	9.57049	9.57049	8.19353	8.19353
Valsartan	Y	CCCCC(=O)N(CC1=CC=C(C=C1)C2=CC=CC=C2C3=NNN=N3)C(C(C)C)C(=O)O	12.8611	0	0	0	0	0	0	0	0	0	0	0	0	0	0	0	0	0	0	0	0	0	0	0	0	0	0	0	0	0	0	0	0	0	0	0	0	0	0	0	10.864	8.1302	8.1302	5.41599	5.41599	3.78376	3.78376
Vilazodone	Y	C1CN(CCN1CCCCC2=CNC3=C2C=C(C=C3)C#N)C4=CC5=C(C=C4)OC(=C5)C(=O)N	11.3513	2	0	0	0	0	0	1	0	0	0	0	0	0	0	0	0	0	0	0	0	0	1	0	0	0	0	0	0	0	0	0	0	0	0	1	1	0	0	0	11.4137	8.66891	8.66891	6.54715	6.54715	4.68421	4.68421
Vinpocetine	Y	CCC12CCCN3C1C4=C(CC3)C5=CC=CC=C5N4C(=C2)C(=O)O	12.0995	3	0	0	0	0	0	0	0	0	0	0	0	0	0	0	0	0	0	0	0	0	0	0	0	0	0	0	0	1	0	0	0	0	1	0	0	0	0	0	8.98902	7.42986	7.42986	6.4679	6.4679	5.43585	5.43585
Vorinostat	Y	C1=CC=C(C=C1)NC(=O)CCCCCCC(=O)NO	11.5914	0	0	0	0	0	0	0	0	0	0	0	0	0	0	0	0	0	0	0	0	0	0	0	0	0	0	0	0	1	0	0	0	0	0	0	0	0	0	0	6.49965	4.3634	4.3634	2.73992	2.73992	1.72554	1.72554
Zidovudine	Y	CC1=CN(C(=O)NC1=O)C2CC(C(O2)CO)N=[N+]=[N-]	11.7003	0	0	0	0	0	1	0	0	0	0	0	0	0	0	0	0	0	0	0	0	0	0	0	0	0	0	0	0	0	0	0	0	0	0	0	0	0	0	0	5.69084	4.29838	4.29838	3.04018	3.04018	2.0381	2.0381
Drospirenone	Y	CC12CCC(=O)C=C1C3CC3C4C2CCC5(C4C6CC6C57CCC(=O)O7)	12.1013	12	0	0	0	1	1	0	0	0	0	0	0	0	0	0	1	0	0	0	0	0	0	0	0	0	0	0	0	0	0	0	0	0	0	0	0	0	0	0	10.9956	10.8696	10.8696	10.1943	10.1943	9.23737	9.23737
[truncated: 153 more columns]
